# Supplementary material for: Lead Exposure Induces Weight Gain in Adult Rats, Accompanied by DNA Hypermethylation
Source: PLoS One. 2017 Jan 20;12(1):e0169958. doi: 10.1371/journal.pone.0169958 (PMC5249225; doi:10.1371/journal.pone.0169958)
Supplement: S1 Table — proportion1: NCD; proportion2: NCD+0.05%Pb. (XLS) [file pone.0169958.s003.xls]

## Sheet: FDR
Mark	Chr	Start	End	Width	Strand	GeneID	GeneSymbol	Description	Cytosine_Count	sumReadsM1	sumReadsN1	proportion1	sumReadsM2	sumReadsN2	proportion2	pValue	regionType	FDR
gene35	Chr1	1769462	1773462	4001	+	683983	Nup43	nucleoporin 43	112	627	2547	0.246172	554	1802	0.307436	1.51e-05	gain	2.45937e-05
gene67	Chr1	5446958	5450958	4001	+	114005	Epm2a	epilepsy, progressive myoclonus type 2A	240	525	2817	0.186368	400	1265	0.316206	9.42e-18	gain	3.34349e-16
gene85	Chr1	7656919	7660919	4001	+	292485	Fuca2	fucosidase, alpha-L- 2, plasma	142	754	2206	0.341795	597	1494	0.399598	0.000432693	gain	0.000486846
gene91	Chr1	8127946	8131946	4001	-	103690938	LOC103690938	NA	436	598	3989	0.149912	494	2445	0.202045	2.47e-07	gain	6.73704e-07
gene101	Chr1	8931770	8935770	4001	+	25264	Nmbr	neuromedin B receptor	230	941	1921	0.489849	775	1818	0.426293	0.000135375	loss	0.000172004
gene108	Chr1	11802113	11806113	4001	-	100361997	Ect2l	NA	128	346	371	0.932615	265	311	0.85209	0.00069849	loss	0.00074803
gene111	Chr1	11903269	11907269	4001	+	102553290	LOC102553290	NA	1012	3332	19013	0.175249	2764	11298	0.244645	1.21e-44	gain	5.51155e-42
gene112	Chr1	11912539	11916539	4001	-	310926	LOC310926	hypothetical protein LOC310926	656	3172	19164	0.165519	2380	10543	0.225742	5.41e-34	gain	1.47855e-31
gene113	Chr1	11968007	11972007	4001	-	103690939	LOC103690939	NA	1033	391	2883	0.135623	481	2250	0.213778	2.09e-12	gain	2.44101e-11
gene114	Chr1	11973321	11977321	4001	-	102553223	LOC102553223	NA	512	509	3438	0.148051	559	2115	0.264303	6.76e-24	gain	8.39776e-22
gene128	Chr1	13173773	13177773	4001	-	685045	Abracl	ABRA C-terminal like	218	849	2909	0.291853	647	1883	0.343601	0.000202053	gain	0.000245755
gene140	Chr1	14222392	14226392	4001	+	292949	Perp	PERP, TP53 apoptosis effector	236	1113	4544	0.244938	920	3067	0.299967	3.29e-07	gain	8.61261e-07
gene157	Chr1	15372702	15376702	4001	-	308718	Pex7	peroxisomal biogenesis factor 7	194	1233	3514	0.350882	885	1966	0.450153	5.83e-12	gain	5.99e-11
gene171	Chr1	16908055	16912055	4001	+	685750	Aldh8a1	aldehyde dehydrogenase 8 family, member A1	97	522	2416	0.21606	488	1654	0.295042	4.19e-08	gain	1.42784e-07
gene197	Chr1	21127213	21131213	4001	+	361458	Akap7	A kinase (PRKA) anchor protein 7	306	910	1906	0.47744	1043	1857	0.561659	6.08e-07	gain	1.47835e-06
gene280	Chr1	28598115	28602115	4001	-	361462	Hddc2	HD domain containing 2	168	1377	2783	0.49479	1011	2356	0.429117	5.17e-06	loss	9.71107e-06
gene287	Chr1	29411425	29415425	4001	+	246769	Hint3	histidine triad nucleotide binding protein 3	154	794	3535	0.224611	601	1967	0.305541	3.58e-10	gain	2.10865e-09
gene290	Chr1	29913443	29917443	4001	+	689399	Cenpw	centromere protein W	132	267	1275	0.209412	284	990	0.286869	3.22e-05	gain	4.78275e-05
gene299	Chr1	31053453	31057453	4001	-	292199	Kiaa0408	uncharacterized LOC292199	86	806	1210	0.666116	521	920	0.566304	5.03e-06	loss	9.48068e-06
gene307	Chr1	31492043	31496043	4001	+	100911237	LOC100911237	NA	124	701	1284	0.54595	745	1133	0.657546	7.71e-08	gain	2.41092e-07
gene314	Chr1	31601297	31605297	4001	+	498999	Ahrr	aryl-hydrocarbon receptor repressor	146	1053	1867	0.564006	897	1442	0.622053	0.000849453	gain	0.000892123
gene318	Chr1	31832977	31836977	4001	+	308064	Cep72	NA	142	806	2740	0.294161	756	2007	0.376682	1.08e-08	gain	4.24086e-08
gene332	Chr1	32427917	32431917	4001	-	361467	Lpcat1	lysophosphatidylcholine acyltransferase 1	228	660	3319	0.198855	517	2056	0.251459	1.22e-05	gain	2.02076e-05
gene340	Chr1	33722596	33726596	4001	-	102553527	LOC102553527	NA	68	1000	1123	0.890472	753	897	0.839465	0.000955456	loss	0.000987618
gene366	Chr1	37740932	37744932	4001	-	290946	Fastkd3	FAST kinase domains 3	230	1176	4264	0.275797	978	2967	0.329626	2.1e-06	gain	4.3778e-06
gene367	Chr1	37741100	37745100	4001	+	290947	Mtrr	5-methyltetrahydrofolate-homocysteine methyltransferase reductase	226	1141	4224	0.270123	958	2944	0.325408	1.06e-06	gain	2.40813e-06
gene370	Chr1	37862217	37866217	4001	-	680222	Zfp874b	NA	70	352	1401	0.251249	289	829	0.348613	2.52e-06	gain	5.12819e-06
gene377	Chr1	38007441	38011441	4001	-	680258	Zfp748	NA	68	489	1292	0.378483	414	853	0.485346	2.25e-06	gain	4.64094e-06
gene380	Chr1	38541401	38545401	4001	-	102551340	LOC102551340	NA	92	748	2232	0.335125	674	1678	0.401669	2.99e-05	gain	4.485e-05
gene415	Chr1	41031298	41035298	4001	+	292266	Ccdc170	NA	138	841	1985	0.423678	758	1586	0.477932	0.00129339	gain	0.00129341
gene417	Chr1	41761602	41765602	4001	-	499010	Syne1	NA	98	484	2321	0.208531	391	1455	0.268729	3.28e-05	gain	4.85078e-05
gene475	Chr1	47211782	47215782	4001	-	83462	Dynlt1	dynein light chain Tctex-type 1	204	1100	3319	0.331425	928	2346	0.395567	1.79e-06	gain	3.80114e-06
gene487	Chr1	47970292	47974292	4001	-	102553528	LOC102553528	NA	190	604	3828	0.157785	433	1884	0.22983	3.45e-10	gain	2.04088e-09
gene488	Chr1	47970399	47974399	4001	+	308100	Acat2	acetyl-CoA acetyltransferase 2	190	596	3822	0.155939	431	1882	0.229012	1.93e-10	gain	1.27101e-09
gene498	Chr1	48174106	48178106	4001	+	25151	Igf2r	insulin-like growth factor 2 receptor	290	1391	3603	0.386067	1196	2163	0.552936	1.91e-32	gain	4.74548e-30
gene499	Chr1	48271639	48275639	4001	+	24904	Slc22a1	solute carrier family 22 (organic cation transporter), member 1	102	871	2282	0.381683	682	1539	0.443145	0.000204688	gain	0.000248628
gene505	Chr1	48561759	48565759	4001	-	85253	Plg	plasminogen	154	820	3253	0.252075	652	1935	0.336951	4.51e-10	gain	2.60588e-09
gene506	Chr1	48563724	48567724	4001	-	680847	Dut-ps	deoxyuridine triphosphatase pseudogene	162	1392	3198	0.435272	972	1877	0.517848	4.41e-08	gain	1.48981e-07
gene510	Chr1	48902633	48906633	4001	+	103690973	LOC103690973	NA	172	1205	2208	0.545743	1339	2237	0.59857	0.000437078	gain	0.000490972
gene533	Chr1	53151108	53155108	4001	-	683722	LOC683722	Fgfr1 oncogene partner	214	648	2924	0.221614	423	1414	0.299151	1.2e-07	gain	3.61189e-07
gene541	Chr1	53666619	53670619	4001	-	685303	LOC685303	NA	48	1223	1820	0.671978	1165	1603	0.726762	0.000570389	gain	0.000622553
gene600	Chr1	56980676	56984676	4001	-	365153	Tcte3	t-complex-associated testis expressed 3	178	665	3744	0.177618	569	2363	0.240796	1.18e-08	gain	4.60706e-08
gene601	Chr1	56980741	56984741	4001	+	361485	Ermard	NA	184	776	3861	0.200984	643	2437	0.263849	2.85e-08	gain	1.00245e-07
gene624	Chr1	59481702	59485702	4001	+	102552823	LOC102552823	NA	86	343	1642	0.208892	241	907	0.265711	0.001176	gain	0.00118949
gene680	Chr1	61346280	61350280	4001	+	308236	Zfp53	zinc finger protein 53	84	232	845	0.274556	226	539	0.419295	1.03e-07	gain	3.14173e-07
gene685	Chr1	61516555	61520555	4001	+	499056	Znf761	NA	116	593	1919	0.309015	541	1262	0.428685	5.4e-11	gain	4.19267e-10
gene693	Chr1	61760861	61764861	4001	+	102548728	LOC102548728	NA	86	492	945	0.520635	382	862	0.443155	0.00115702	loss	0.00117203
gene708	Chr1	62575744	62579744	4001	-	690661	Zfp40	zinc finger protein 40	110	463	1459	0.317341	476	1192	0.399329	1.96e-05	gain	3.08209e-05
gene768	Chr1	64320124	64324124	4001	-	140727	Cacng6	calcium channel, voltage-dependent, gamma subunit 6	168	720	1210	0.595041	657	1244	0.528135	0.000889287	loss	0.000926581
gene777	Chr1	64489552	64493552	4001	+	405147	Olr386	olfactory receptor 386	124	495	700	0.707143	529	870	0.608046	5.69e-05	loss	7.97475e-05
gene785	Chr1	64536785	64540785	4001	-	100314249	Mir290	microRNA mir-290	154	1501	2118	0.708687	1269	1663	0.763079	0.000222422	gain	0.000268973
gene792	Chr1	64719939	64723939	4001	+	102552284	LOC102552284	NA	82	506	1715	0.295044	408	1032	0.395349	2.32e-07	gain	6.39169e-07
gene804	Chr1	65518871	65522871	4001	+	361508	Mzf1	myeloid zinc finger 1	211	857	2738	0.313002	639	1527	0.418468	5.01e-11	gain	3.91209e-10
gene809	Chr1	65574599	65578599	4001	+	79111	Slc27a5	solute carrier family 27 (fatty acid transporter), member 5	122	378	3001	0.125958	323	1814	0.17806	2e-06	gain	4.19816e-06
gene811	Chr1	65600302	65604302	4001	+	102552250	LOC102552250	NA	162	725	3468	0.209054	504	1862	0.270677	1e-06	gain	2.28894e-06
gene816	Chr1	65700952	65704952	4001	-	102553002	LOC102553002	NA	65	774	1315	0.588593	414	807	0.513011	0.000772548	loss	0.000820588
gene917	Chr1	69309180	69313180	4001	-	691060	LOC691060	NA	270	553	1121	0.49331	404	1028	0.392996	6.04e-06	loss	1.10787e-05
gene934	Chr1	69851553	69855553	4001	+	308320	Zfp772	zinc finger protein 772	122	1218	2472	0.492718	899	1596	0.563283	1.94e-05	gain	3.05768e-05
gene946	Chr1	70208684	70212684	4001	-	102547903	LOC102547903	NA	280	1470	4513	0.325726	1363	3060	0.445425	8.33e-24	gain	9.89821e-22
gene947	Chr1	70208810	70212810	4001	+	103691034	LOC103691034	NA	280	1457	4501	0.323706	1342	3034	0.44232	2.13e-23	gain	2.20664e-21
gene948	Chr1	70242884	70246884	4001	+	308322	Zim1	zinc finger, imprinted 1	162	850	2240	0.379464	805	1832	0.43941	0.000148973	gain	0.000187278
gene961	Chr1	71225770	71229770	4001	-	102548162	LOC102548162	NA	108	793	1612	0.491935	855	1553	0.550547	0.0010775	gain	0.00109758
gene979	Chr1	71842368	71846368	4001	+	494284	Vom1r32	vomeronasal 1 receptor 32	18	177	309	0.572816	217	306	0.70915	0.000602695	gain	0.000654156
gene995	Chr1	72354880	72358880	4001	+	308337	Zfp865	zinc finger protein 865	170	1190	2773	0.429138	807	1674	0.482079	0.000665957	gain	0.000715714
gene997	Chr1	72377883	72381883	4001	-	365179	Zfp524	zinc finger protein 524	266	890	3683	0.241651	596	1870	0.318717	5.49e-09	gain	2.34074e-08
gene998	Chr1	72378323	72382323	4001	+	292584	Fiz1	FLT3-interacting zinc finger 1	296	1229	4031	0.304887	837	2114	0.395932	1.08e-11	gain	1.04298e-10
gene1004	Chr1	72472419	72476419	4001	-	100359484	Zfp628	NA	186	1195	2435	0.49076	862	1497	0.575818	5.88e-07	gain	1.43868e-06
gene1008	Chr1	72522503	72526503	4001	+	361501	Isoc2b	isochorismatase domain containing 2b	156	877	3128	0.280371	664	1832	0.362445	8.83e-09	gain	3.54367e-08
gene1010	Chr1	72578424	72582424	4001	+	292588	Ube2s	ubiquitin-conjugating enzyme E2S	260	751	3588	0.209309	482	1833	0.262957	1.6e-05	gain	2.58899e-05
gene1017	Chr1	72672271	72676271	4001	-	308345	Suv420h2	suppressor of variegation 4-20 homolog 2 (Drosophila)	180	643	2202	0.292007	502	1371	0.366156	8.36e-06	gain	1.46461e-05
gene1033	Chr1	72954017	72958017	4001	+	361504	Rdh13	retinol dehydrogenase 13 (all-trans/9-cis)	144	604	2213	0.272933	617	1445	0.42699	4.31e-20	gain	2.45401e-18
gene1050	Chr1	73715222	73719222	4001	+	361505	Cdc42ep5	CDC42 effector protein (Rho GTPase binding) 5	100	562	1153	0.487424	419	1011	0.414441	0.000779526	loss	0.000827105
gene1129	Chr1	77841991	77845991	4001	-	292624	Gltscr2	glioma tumor suppressor candidate region gene 2	162	798	3793	0.210388	513	1883	0.272438	6.11e-07	gain	1.48432e-06
gene1130	Chr1	77863870	77867870	4001	-	361512	Ehd2	EH-domain containing 2	88	524	1186	0.441821	444	854	0.519906	0.000585546	gain	0.000637315
gene1138	Chr1	78110488	78114488	4001	-	684903	Dhx34	DEAH (Asp-Glu-Ala-His) box polypeptide 34	158	872	2697	0.323322	789	1724	0.457657	1.09e-17	gain	3.72371e-16
gene1144	Chr1	78249496	78253496	4001	+	103691044	LOC103691044	NA	152	919	1986	0.462739	719	1254	0.573365	3.78e-09	gain	1.68528e-08
gene1146	Chr1	78331281	78335281	4001	-	308384	Sae1	SUMO1 activating enzyme subunit 1	192	757	2244	0.337344	576	1376	0.418605	2.01e-06	gain	4.20945e-06
gene1168	Chr1	78966516	78970516	4001	-	65179	Ppp5c	protein phosphatase 5, catalytic subunit	194	778	2960	0.262838	613	1750	0.350286	1.32e-09	gain	6.60725e-09
gene1169	Chr1	78995869	78999869	4001	-	64345	Hif3a	hypoxia inducible factor 3, alpha subunit	186	591	2328	0.253866	518	1604	0.322943	5.1e-06	gain	9.59277e-06
gene1191	Chr1	79752587	79756587	4001	+	365212	Micb	MHC class I polypeptide-related sequence B	112	596	1149	0.518712	621	997	0.622869	2.51e-06	gain	5.11546e-06
gene1230	Chr1	80370488	80374488	4001	+	686809	Exoc3l2	NA	136	746	1528	0.48822	824	1413	0.583156	6.45e-07	gain	1.55038e-06
gene1233	Chr1	80422507	80426507	4001	+	680440	Nkpd1	NA	166	1276	2180	0.585321	957	1467	0.652352	6.81e-05	gain	9.31052e-05
gene1235	Chr1	80482070	80486070	4001	-	499391	Gemin7	gem (nuclear organelle) associated protein 7	182	781	2280	0.342544	512	1782	0.287318	0.000226998	loss	0.000274143
gene1238	Chr1	80543012	80547012	4001	-	100360982	Relb	NA	266	652	2584	0.252322	521	1521	0.342538	3.99e-09	gain	1.75882e-08
gene1240	Chr1	80591991	80595991	4001	-	292697	Apoc2	apolipoprotein C-II	102	343	1708	0.20082	293	1055	0.277725	7.15e-06	gain	1.28137e-05
gene1241	Chr1	80597525	80601525	4001	-	680551	Apoc4	apolipoprotein C-IV	104	748	1912	0.391213	533	1158	0.460276	0.000223303	gain	0.000269919
gene1243	Chr1	80614820	80618820	4001	-	25728	Apoe	apolipoprotein E	188	479	4306	0.11124	401	2454	0.163407	6.78e-09	gain	2.80754e-08
gene1248	Chr1	80743086	80747086	4001	-	680611	Bcl3	B-cell CLL/lymphoma 3	226	575	3629	0.158446	378	1805	0.209418	7.9e-06	gain	1.39385e-05
gene1252	Chr1	80833712	80837712	4001	-	25066	PVR	poliovirus receptor	196	555	2856	0.194328	441	1620	0.272222	1.02e-08	gain	4.0226e-08
gene1254	Chr1	80878856	80882856	4001	+	292701	Ceacam20	carcinoembryonic antigen-related cell adhesion molecule 20	124	1072	1399	0.766262	994	1205	0.824896	0.000266175	gain	0.000315599
gene1256	Chr1	80918745	80922745	4001	+	246279	Zfp180	zinc finger protein 180	150	581	2645	0.21966	520	1739	0.299022	1.53e-08	gain	5.77554e-08
gene1261	Chr1	81045083	81049083	4001	-	170849	Zfp111	zinc finger protein 111	124	751	2279	0.32953	704	1727	0.407643	8.95e-07	gain	2.08351e-06
gene1263	Chr1	81091230	81095230	4001	+	102548503	LOC102548503	NA	116	986	1891	0.521417	983	1706	0.576202	0.00103614	gain	0.00106019
gene1272	Chr1	81257447	81261447	4001	+	365215	Smg9	SMG9 nonsense mediated mRNA decay factor	216	1045	3542	0.295031	886	2214	0.400181	6.2e-15	gain	1.15968e-13
gene1314	Chr1	82172392	82176392	4001	+	292722	Tmem145	NA	170	695	2153	0.322805	580	1336	0.434132	2.68e-10	gain	1.64965e-09
gene1319	Chr1	82277145	82281145	4001	-	308436	Cxcl17	chemokine (C-X-C motif) ligand 17	146	1259	2089	0.602681	1136	1708	0.665105	0.000100325	gain	0.000131695
gene1322	Chr1	82342345	82346345	4001	-	81613	Ceacam1	carcinoembryonic antigen-related cell adhesion molecule 1 (biliary glycoprotein)	152	1006	2929	0.343462	893	2252	0.396536	0.000124849	gain	0.000160798
gene1360	Chr1	83651704	83655704	4001	-	103691073	LOC103691073	NA	150	755	1144	0.659965	677	1180	0.573729	2.98e-05	loss	4.47245e-05
gene1361	Chr1	83651248	83655248	4001	+	24299	Cyp2a3	cytochrome P450, family 2, subfamily a, polypeptide 3	136	787	1191	0.660789	689	1211	0.568951	7.11e-06	loss	1.27672e-05
gene1369	Chr1	83988588	83992588	4001	-	50866	Rab4b	RAB4B, member RAS oncogene family	206	805	3339	0.24109	535	1702	0.314336	1.14e-07	gain	3.44648e-07
gene1371	Chr1	84006427	84010427	4001	-	292729	Snrpa	small nuclear ribonucleoprotein polypeptide A	199	911	5383	0.169236	593	2483	0.238824	7.33e-12	gain	7.31127e-11
gene1372	Chr1	84006671	84010671	4001	+	499106	RGD1560854	NA	198	935	5386	0.173598	599	2479	0.24163	2.75e-11	gain	2.32686e-10
gene1389	Chr1	84398940	84402940	4001	+	25233	Akt2	v-akt murine thymoma viral oncogene homolog 2	284	1134	4792	0.236644	901	2771	0.325153	2.12e-15	gain	4.32385e-14
gene1391	Chr1	84465844	84469844	4001	-	103691074	LOC103691074	NA	156	1207	2420	0.49876	1013	1712	0.591706	1.43e-08	gain	5.44316e-08
gene1401	Chr1	84674599	84678599	4001	+	499110	Zfp780b	NA	142	992	2352	0.421769	926	1959	0.47269	0.000919783	gain	0.000954716
gene1414	Chr1	84984536	84988536	4001	-	117262	Psmc4	proteasome (prosome, macropain) 26S subunit, ATPase, 4	198	1249	4577	0.272886	994	2957	0.336152	2e-08	gain	7.4065e-08
gene1418	Chr1	85101519	85105519	4001	+	292747	Fbl	fibrillarin	252	822	5389	0.152533	681	3154	0.215916	2.35e-12	gain	2.69855e-11
gene1564	Chr1	88881817	88885817	4001	+	308496	Nfkbid	NA	254	620	3715	0.166891	654	2865	0.228272	2.51e-09	gain	1.17664e-08
gene1570	Chr1	88988778	88992778	4001	-	100362311	Arhgap33	NA	170	1154	1895	0.608971	726	1354	0.536189	5.56e-05	loss	7.79655e-05
gene1573	Chr1	89012484	89016484	4001	-	292787	Lin37	lin-37 homolog (C. elegans)	130	1254	3140	0.399363	832	1831	0.454397	0.00018934	gain	0.00023184
gene1576	Chr1	89017749	89021749	4001	+	499126	Igflr1	IGF-like family receptor 1	156	1739	3211	0.541576	1078	1808	0.596239	0.000227747	gain	0.000274926
gene1593	Chr1	89233116	89237116	4001	+	65186	Krtdap	NA	184	1152	1357	0.848931	889	1127	0.78882	0.000148872	loss	0.000187238
gene1595	Chr1	89269372	89273372	4001	-	292794	Ffar2	free fatty acid receptor 2	160	1150	2065	0.556901	796	1609	0.494717	0.00022951	loss	0.000276688
gene1609	Chr1	89486278	89490278	4001	-	58971	Fxyd1	FXYD domain-containing ion transport regulator 1	138	1097	2172	0.505064	887	1537	0.577098	2.47e-05	gain	3.77545e-05
gene1615	Chr1	89636662	89640662	4001	-	365229	RGD1561430	NA	84	929	1112	0.835432	667	871	0.765786	0.00015888	loss	0.000198546
gene1618	Chr1	89681883	89685883	4001	+	103691082	LOC103691082	NA	64	866	908	0.953744	573	700	0.818571	4.52e-17	loss	1.4199e-15
gene1622	Chr1	89783552	89787552	4001	+	689199	LOC689199	similar to androgen-binding protein eta	86	877	1069	0.820393	927	1054	0.879507	0.000195475	gain	0.000238817
gene1628	Chr1	90033522	90037522	4001	-	308508	Uba2	ubiquitin-like modifier activating enzyme 2	96	806	1330	0.606015	740	1071	0.690943	2.7e-05	gain	4.08588e-05
gene1635	Chr1	90495710	90499710	4001	+	100910905	LOC100910905	NA	150	510	1159	0.440035	650	1232	0.527597	3.07e-05	gain	4.59491e-05
gene1665	Chr1	91460682	91464682	4001	-	89787	Lrp3	low density lipoprotein receptor-related protein 3	355	1102	4692	0.234868	623	2150	0.289767	3.11e-06	gain	6.15915e-06
gene1679	Chr1	92067625	92071625	4001	-	308519	Dpy19l3	dpy-19-like 3 (C. elegans)	260	743	5022	0.147949	538	2715	0.198158	6.32e-08	gain	2.02255e-07
gene1690	Chr1	94493105	94497105	4001	-	25729	Ccne1	cyclin E1	372	848	5257	0.161309	543	2460	0.220732	2.11e-09	gain	1.00815e-08
gene1692	Chr1	94570719	94574719	4001	+	690000	LOC690000	NA	226	770	5331	0.144438	634	2931	0.216308	4.66e-15	gain	8.96886e-14
gene1707	Chr1	94986456	94990456	4001	+	100362023	LOC100362023	NA	168	1233	1873	0.658302	1210	1664	0.727163	1.65e-05	gain	2.66359e-05
gene1708	Chr1	95236260	95240260	4001	+	102548696	LOC102548696	NA	84	1085	1409	0.77005	1093	1332	0.820571	0.00111372	gain	0.00113069
gene1728	Chr1	98044814	98048814	4001	-	100360527	LOC100360527	NA	178	562	2681	0.209623	535	1947	0.274782	7.39e-07	gain	1.75016e-06
gene1766	Chr1	99481180	99485180	4001	+	102546648	LOC102546648	NA	150	826	2315	0.356803	579	1405	0.4121	0.000851044	gain	0.000893204
gene1767	Chr1	99498215	99502215	4001	+	102556967	LOC102556967	NA	148	1019	3481	0.292732	787	2214	0.355465	1.69e-06	gain	3.61124e-06
gene1780	Chr1	99733168	99737168	4001	+	308565	Klk8	kallikrein related-peptidase 8	184	487	1496	0.325535	488	1231	0.396426	0.000168458	gain	0.000208891
gene1812	Chr1	100233982	100237982	4001	-	308569	Acpt	acid phosphatase, testicular	98	474	1281	0.370023	289	1036	0.278958	6.71e-06	loss	1.21688e-05
gene1813	Chr1	100232602	100236602	4001	+	103691109	LOC103691109	NA	86	613	1243	0.493162	410	991	0.413724	0.000239551	loss	0.000287651
gene1824	Chr1	100499453	100503453	4001	-	292878	Emc10	ER membrane protein complex subunit 10	204	637	4697	0.135618	444	2276	0.195079	1.24e-09	gain	6.26418e-09
gene1825	Chr1	100499494	100503494	4001	+	361564	Fam71e1	NA	204	637	4697	0.135618	444	2276	0.195079	1.24e-09	gain	6.26418e-09
gene1829	Chr1	100557896	100561896	4001	-	58851	Nr1h2	nuclear receptor subfamily 1, group H, member 2	222	1428	3127	0.456668	1004	1752	0.573059	9.37e-14	gain	1.39936e-12
gene1846	Chr1	100924443	100928443	4001	-	308578	Ap2a1	adaptor-related protein complex 2, alpha 1 subunit	222	675	2360	0.286017	466	1139	0.409131	5.71e-12	gain	5.88884e-11
gene1847	Chr1	100924701	100928701	4001	+	292890	Tsks	testis-specific serine kinase substrate	222	641	2318	0.276531	441	1112	0.396583	2.19e-11	gain	1.91836e-10
gene1861	Chr1	101121401	101125401	4001	-	317646	Rpl13a	ribosomal protein L13A	194	1194	4769	0.250367	716	2272	0.315141	5.21e-08	gain	1.72384e-07
gene1870	Chr1	101201047	101205047	4001	-	308581	Ccdc155	NA	170	1042	3681	0.283075	797	2216	0.359657	4.59e-09	gain	1.98803e-08
gene1873	Chr1	101234050	101238050	4001	-	29185	Cd37	CD37 molecule	154	1136	1549	0.733376	974	1212	0.80363	2.63e-05	gain	3.99322e-05
gene1874	Chr1	101235539	101239539	4001	+	292902	Slc6a16	NA	142	1120	1452	0.77135	994	1196	0.831104	0.000178343	gain	0.000219852
gene1889	Chr1	101455207	101459207	4001	-	24887	Bax	Bcl2-associated X protein	202	1524	3955	0.385335	861	1943	0.443129	3.37e-05	gain	4.96507e-05
gene1890	Chr1	101474928	101478928	4001	-	691002	Dhdh	NA	116	475	2175	0.218391	355	1243	0.285599	2.06e-05	gain	3.22635e-05
gene1893	Chr1	101513036	101517036	4001	-	171071	Ppp1r15a	protein phosphatase 1, regulatory subunit 15A	182	835	3785	0.220608	551	1950	0.282564	6.35e-07	gain	1.52904e-06
gene1902	Chr1	101606995	101610995	4001	+	292912	Rasip1	Ras interacting protein 1	344	1434	4037	0.355214	872	1787	0.487969	1.17e-19	gain	6.03323e-18
gene1903	Chr1	101619704	101623704	4001	+	691041	Mamstr	NA	180	1240	3042	0.407627	944	1947	0.484848	2.36e-07	gain	6.48881e-07
gene1920	Chr1	101881963	101885963	4001	-	292916	Syngr4	synaptogyrin 4	164	812	3503	0.231801	562	1663	0.337943	3.22e-14	gain	5.20725e-13
gene1921	Chr1	101882019	101886019	4001	+	308593	Tmem143	transmembrane protein 143	170	911	3605	0.252705	644	1746	0.368843	1.3e-16	gain	3.62541e-15
gene1940	Chr1	102741572	102745572	4001	-	687992	Saal1	NA	138	880	1039	0.846968	582	745	0.781208	0.000510777	loss	0.000564935
gene1948	Chr1	103012480	103016480	4001	-	691172	Uevld	NA	182	940	2084	0.451056	808	1390	0.581295	6.75e-13	gain	8.58035e-12
gene1974	Chr1	104479509	104483509	4001	-	102546649	LOC102546649	NA	62	810	1034	0.783366	791	941	0.840595	0.00127259	gain	0.00127539
gene1979	Chr1	105111595	105115595	4001	+	89820	Prmt3	protein arginine methyltransferase 3	226	1033	3461	0.298469	740	1985	0.372796	7.04e-08	gain	2.21663e-07
gene2039	Chr1	114230478	114234478	4001	+	100911748	LOC100911748	NA	88	760	1000	0.76	757	912	0.830044	0.000223483	gain	0.000270017
gene2042	Chr1	114369907	114373907	4001	-	308667	Nipa2	non imprinted in Prader-Willi/Angelman syndrome 2	188	686	3795	0.180764	543	2244	0.241979	4.99e-08	gain	1.6611e-07
gene2060	Chr1	116742648	116746648	4001	-	102551282	LOC102551282	NA	58	536	1052	0.509506	559	951	0.587802	0.000505795	gain	0.000560331
gene2141	Chr1	125207768	125211768	4001	-	309256	Fan1	FANCD2/FANCI-associated nuclease 1	166	1335	3054	0.437132	847	2521	0.335978	1.94e-13	loss	2.76132e-12
gene2143	Chr1	125227487	125231487	4001	+	293829	Mcee	methylmalonyl CoA epimerase	218	652	4020	0.162189	456	2137	0.213383	1.84e-06	gain	3.90126e-06
gene2146	Chr1	125663314	125667314	4001	-	309259	Ndnl2	necdin-like 2	226	864	4786	0.180527	647	2624	0.24657	1.67e-10	gain	1.1132e-09
gene2161	Chr1	126977579	126981579	4001	+	286900	Vimp	VCP-interacting membrane protein	170	723	4055	0.178298	475	1932	0.245859	7.05e-09	gain	2.89304e-08
gene2199	Chr1	132712172	132716172	4001	-	102553647	LOC102553647	NA	58	494	1184	0.41723	424	842	0.503563	0.000174634	gain	0.000215864
gene2212	Chr1	135224925	135228925	4001	-	365287	LOC365287	NA	56	347	406	0.85468	199	271	0.734317	0.000182417	loss	0.000224267
gene2237	Chr1	140533970	140537970	4001	-	308775	Det1	de-etiolated homolog 1 (Arabidopsis)	166	511	2340	0.218376	446	1637	0.27245	0.000131062	gain	0.000167772
gene2240	Chr1	140574396	140578396	4001	+	100314225	Mir7a-2	microRNA mir-7a-2	134	981	1500	0.654	853	1192	0.715604	0.000784773	gain	0.000831957
gene2257	Chr1	141347881	141351881	4001	-	293048	Rhcg	Rh family, C glycoprotein	180	851	2304	0.369358	709	1577	0.449588	1.46e-06	gain	3.16681e-06
gene2260	Chr1	141450578	141454578	4001	-	293047	Kif7	NA	212	838	1528	0.548429	633	1400	0.452143	5.39e-07	loss	1.3295e-06
gene2281	Chr1	142032423	142036423	4001	+	308762	Ttll13	tubulin tyrosine ligase-like family, member 13	164	898	3039	0.295492	541	2249	0.240551	1.47e-05	loss	2.39995e-05
gene2285	Chr1	142116438	142120438	4001	-	308760	Rccd1	NA	202	1905	4823	0.394982	1284	2812	0.456615	3.96e-07	gain	1.00864e-06
gene2296	Chr1	142498558	142502558	4001	-	365297	Crtc3	NA	344	603	4626	0.13035	585	2867	0.204046	1.07e-15	gain	2.37749e-14
gene2322	Chr1	143606772	143610772	4001	-	293059	RGD1305713	similar to RIKEN cDNA 3110040N11	140	834	2503	0.3332	776	1974	0.39311	4.93e-05	gain	6.99932e-05
gene2374	Chr1	147881951	147885951	4001	+	100911718	LOC100911718	NA	16	323	793	0.407314	314	602	0.521595	3.4e-05	gain	5.00388e-05
gene2378	Chr1	148441505	148445505	4001	-	681825	Vbp1	NA	756	1529	8410	0.181807	1324	4064	0.325787	1.1e-66	gain	6.0126e-64
gene2380	Chr1	148443132	148447132	4001	+	102546990	LOC102546990	NA	629	2089	4032	0.518105	1793	2827	0.634241	6.28e-20	gain	3.5027e-18
gene2448	Chr1	153094180	153098180	4001	-	293098	Tmem135	transmembrane protein 135	180	636	2577	0.246799	560	1802	0.310766	5.99e-06	gain	1.1024e-05
gene2459	Chr1	154246077	154250077	4001	-	365307	LOC365307	NA	138	1416	1727	0.819919	1242	1427	0.870357	0.000131253	gain	0.000167937
gene2482	Chr1	157401595	157405595	4001	+	308820	Ccdc90b	coiled-coil domain containing 90B	152	589	2989	0.197056	467	1805	0.258726	1.72e-06	gain	3.66103e-06
gene2508	Chr1	162383575	162387575	4001	-	25357	Thrsp	thyroid hormone responsive	122	459	2817	0.162939	374	1685	0.221958	2.15e-06	gain	4.45485e-06
gene2547	Chr1	164439167	164443167	4001	-	140654	Rps3	ribosomal protein S3	190	1209	3860	0.313212	1070	2921	0.366313	8.53e-06	gain	1.48962e-05
gene2552	Chr1	164669619	164673619	4001	-	140860	Slco2b1	solute carrier organic anion transporter family, member 2b1	96	922	1854	0.497303	749	1337	0.560209	0.000540007	gain	0.000592945
gene2556	Chr1	164812790	164816790	4001	-	117185	Neu3	sialidase 3 (membrane sialidase)	117	781	1613	0.484191	790	1320	0.598485	2.98e-09	gain	1.3804e-08
gene2564	Chr1	165168645	165172645	4001	+	365314	Lipt2	lipoyl(octanoyl) transferase 2 (putative)	252	1469	5056	0.290546	1092	2780	0.392806	1.9e-18	gain	7.86773e-17
gene2567	Chr1	165235847	165239847	4001	+	685076	Pgm2l1	phosphoglucomutase 2-like 1	222	493	2632	0.18731	421	1773	0.237451	9.11e-05	gain	0.000121039
gene2575	Chr1	165547317	165551317	4001	+	499214	Coa4	cytochrome c oxidase assembly factor 4	128	724	2433	0.297575	672	1811	0.371066	1.14e-06	gain	2.55798e-06
gene2588	Chr1	166413076	166417076	4001	-	308865	Atg16l2	autophagy related 16-like 2 (S. cerevisiae)	225	1378	4630	0.297624	944	2686	0.351452	4.05e-06	gain	7.81684e-06
gene2604	Chr1	166979750	166983750	4001	+	293155	Anapc15	anaphase promoting complex subunit 15	182	1091	3768	0.289544	679	1990	0.341206	7.72e-05	gain	0.000104191
gene2616	Chr1	167306851	167310851	4001	-	81738	Nup98	nucleoporin 98	236	525	3921	0.133894	346	1814	0.190739	1.33e-07	gain	3.96822e-07
gene2617	Chr1	167307013	167311013	4001	+	116675	Pgap2	post-GPI attachment to proteins 2	238	572	3969	0.144117	380	1850	0.205405	2.45e-08	gain	8.81033e-08
gene2781	Chr1	169643330	169647330	4001	+	293305	Olr159	olfactory receptor 159	74	736	976	0.754098	588	861	0.682927	0.000755447	loss	0.000804613
gene2824	Chr1	170429066	170433066	4001	-	58917	Hpx	hemopexin	72	336	2027	0.165762	283	1092	0.259158	3.71e-09	gain	1.65677e-08
gene2826	Chr1	170469134	170473134	4001	-	293344	Arfip2	ADP-ribosylation factor interacting protein 2	166	521	3848	0.135395	390	2013	0.193741	2.65e-08	gain	9.43027e-08
gene2827	Chr1	170469265	170473265	4001	+	84384	Timm10b	translocase of inner mitochondrial membrane 10 homolog B	168	539	3888	0.138632	403	2047	0.196873	2.87e-08	gain	1.00689e-07
gene2831	Chr1	170584428	170588428	4001	-	293345	Taf10	TAF10 RNA polymerase II, TATA box binding protein (TBP)-associated factor	246	1009	3961	0.254734	686	2235	0.306935	1.78e-05	gain	2.83824e-05
gene2832	Chr1	170592159	170596159	4001	-	83534	Tpp1	tripeptidyl peptidase I	120	1037	2235	0.463982	803	1449	0.554175	2.63e-07	gain	7.12368e-07
gene2837	Chr1	170722071	170726071	4001	-	404996	Olr207-ps	olfactory receptor pseudogene 207	30	184	326	0.564417	239	333	0.717718	6.49e-05	gain	8.95364e-05
gene2937	Chr1	173281884	173285884	4001	+	690182	LOC690182	NA	318	1157	1496	0.773396	1105	1565	0.70607	3.29e-05	loss	4.85768e-05
gene2952	Chr1	174129401	174133401	4001	-	361623	Trim66	tripartite motif-containing 66	178	648	3090	0.209709	588	2248	0.261566	1.69e-05	gain	2.71852e-05
gene2961	Chr1	174493356	174497356	4001	-	499241	Scube2	NA	228	615	2042	0.301175	670	1855	0.361186	9.9e-05	gain	0.00013008
gene2964	Chr1	174618185	174622185	4001	-	361626	Tmem41b	transmembrane protein 41B	198	780	3592	0.217149	656	2446	0.268193	1.01e-05	gain	1.72521e-05
gene2968	Chr1	174763230	174767230	4001	+	308937	Wee1	WEE1 G2 checkpoint kinase	74	627	1259	0.498014	489	839	0.582837	0.000180151	gain	0.00022178
gene2975	Chr1	175655534	175659534	4001	-	308900	rnf141	ring finger protein 141	148	1179	3061	0.385168	877	1941	0.451829	5.86e-06	gain	1.08139e-05
gene2990	Chr1	176852589	176856589	4001	+	308896	Usp47	ubiquitin specific peptidase 47	240	407	3530	0.115297	307	1831	0.167668	3.57e-07	gain	9.23066e-07
gene3034	Chr1	184104599	184108599	4001	-	361631	Cyp2r1	cytochrome P450, family 2, subfamily r, polypeptide 1	140	907	3464	0.261836	585	1764	0.331633	3.9e-07	gain	9.94282e-07
gene3037	Chr1	184297250	184301250	4001	+	293166	Insc	inscuteable homolog (Drosophila)	80	1039	1235	0.841296	719	922	0.779826	0.000375077	loss	0.000429265
gene3039	Chr1	184970914	184974914	4001	+	103691211	LOC103691211	NA	68	608	744	0.817204	586	663	0.883861	0.000632665	gain	0.00068208
gene3048	Chr1	185671177	185675177	4001	+	293165	Sox6	SRY (sex determining region Y)-box 6	52	658	824	0.798544	641	741	0.865047	0.00050548	gain	0.00056021
gene3072	Chr1	188446487	188450487	4001	+	361635	LOC361635	similar to RIKEN cDNA 9030624J02	142	750	3694	0.203032	521	1857	0.28056	7.84e-10	gain	4.20132e-09
gene3083	Chr1	189362267	189366267	4001	-	499256	RGD1559600	RGD1559600	58	668	1525	0.438033	515	1010	0.509901	0.000452274	gain	0.00050626
gene3088	Chr1	189512393	189516393	4001	-	102551569	LOC102551569	NA	66	589	1180	0.499153	534	911	0.586169	0.000107401	gain	0.000140128
gene3089	Chr1	189512503	189516503	4001	+	24763	Acsm3	acyl-CoA synthetase medium-chain family member 3	64	565	1155	0.489177	514	890	0.577528	0.000109022	gain	0.000141952
gene3101	Chr1	189958069	189962069	4001	-	117024	Crym	crystallin, mu	206	685	2731	0.250824	629	2070	0.303865	6.86e-05	gain	9.36951e-05
gene3102	Chr1	189959970	189963970	4001	+	365362	Abca14	NA	199	385	2299	0.167464	366	1665	0.21982	5.54e-05	gain	7.77649e-05
gene3121	Chr1	190778095	190782095	4001	-	102556194	LOC102556194	NA	250	866	4385	0.197491	681	2715	0.250829	4.06e-07	gain	1.03027e-06
gene3127	Chr1	190960950	190964950	4001	+	100302453	Mettl9	methyltransferase like 9	158	449	2279	0.197016	361	1218	0.296388	3.61e-10	gain	2.11266e-09
gene3143	Chr1	192086547	192090547	4001	-	293452	Palb2	partner and localizer of BRCA2	172	814	2794	0.291339	625	1744	0.358372	5.1e-06	gain	9.59277e-06
gene3144	Chr1	192086709	192090709	4001	+	308961	Dctn5	dynactin 5 (p25)	176	841	2874	0.292624	643	1807	0.355838	1.2e-05	gain	1.99247e-05
gene3156	Chr1	193326424	193330424	4001	-	63994	Arhgap17	Rho GTPase activating protein 17	266	631	3803	0.165922	442	2008	0.22012	1.37e-06	gain	3.0074e-06
gene3187	Chr1	196836457	196840457	4001	+	308976	Kdm8	lysine (K)-specific demethylase 8	196	678	4910	0.138086	550	2506	0.219473	6.19e-17	gain	1.8797e-15
gene3189	Chr1	196883928	196887928	4001	+	103691233	LOC103691233	NA	160	1421	3035	0.468204	1120	2074	0.540019	1.18e-06	gain	2.63475e-06
gene3199	Chr1	197776475	197780475	4001	-	361648	Spns1	spinster homolog 1 (Drosophila)	198	777	3685	0.210855	610	2326	0.262253	8.86e-06	gain	1.54035e-05
gene3201	Chr1	197811837	197815837	4001	+	100361060	LOC100361060	NA	142	580	730	0.794521	460	806	0.57072	2.4e-19	loss	1.21467e-17
gene3205	Chr1	197886215	197890215	4001	-	89817	Sh2b1	SH2B adaptor protein 1	218	711	3508	0.20268	554	2008	0.275896	3.19e-09	gain	1.45304e-08
gene3207	Chr1	197918407	197922407	4001	-	361649	Atxn2l	ataxin 2-like	328	427	2770	0.154152	342	1470	0.232653	2.4e-09	gain	1.12701e-08
gene3211	Chr1	197997223	198001223	4001	+	499264	Apobr	apolipoprotein B receptor	154	889	3124	0.284571	664	1880	0.353191	1.01e-06	gain	2.30412e-06
gene3216	Chr1	198082784	198086784	4001	-	691797	LOC691797	NA	80	1255	1792	0.700335	903	1148	0.786585	5.36e-07	gain	1.32449e-06
gene3228	Chr1	198231754	198235754	4001	-	24189	Aldoa	aldolase A, fructose-bisphosphate	266	849	3660	0.231967	536	1803	0.297282	5.9e-07	gain	1.44099e-06
gene3235	Chr1	198320264	198324264	4001	-	64666	Taok2	TAO kinase 2	152	870	2387	0.364474	627	1337	0.46896	2.52e-09	gain	1.17931e-08
gene3244	Chr1	198449078	198453078	4001	-	293500	RGD1305592	similar to RIKEN cDNA 2900092E17	200	1052	3624	0.290287	687	1885	0.364456	8.14e-08	gain	2.53378e-07
gene3246	Chr1	198458126	198462126	4001	-	691842	Maz	MYC-associated zinc finger protein (purine-binding transcription factor)	552	636	3842	0.165539	537	2404	0.223378	5.71e-08	gain	1.86445e-07
gene3254	Chr1	198639193	198643193	4001	-	293505	Cd2bp2	Cd2 (cytoplasmic tail) binding protein 2	188	1348	3850	0.35013	776	1876	0.413646	6.48e-06	gain	1.18381e-05
gene3256	Chr1	198653835	198657835	4001	+	24584	Mylpf	myosin light chain, phosphorylatable, fast skeletal muscle	70	1002	1270	0.788976	688	813	0.846248	0.00108462	gain	0.00110442
gene3267	Chr1	198798747	198802747	4001	+	102547029	LOC102547029	NA	140	1323	2211	0.598372	835	1833	0.455537	4.76e-18	loss	1.85844e-16
gene3268	Chr1	198829863	198833863	4001	-	102553962	LOC102553962	NA	208	1153	3301	0.349288	1023	2056	0.497568	1.32e-24	gain	2.12209e-22
gene3273	Chr1	198909242	198913242	4001	+	691898	Prr14	NA	220	626	4274	0.146467	413	1978	0.208797	6.37e-09	gain	2.66604e-08
gene3277	Chr1	199017304	199021304	4001	+	140671	Phkg2	phosphorylase kinase, gamma 2 (testis)	158	685	2480	0.27621	596	1813	0.328737	0.000273023	gain	0.00032232
gene3286	Chr1	199193796	199197796	4001	+	308999	Fbxl19	F-box and leucine-rich repeat protein 19	342	753	4353	0.172984	499	2058	0.242468	5.89e-10	gain	3.25858e-09
gene3296	Chr1	199349628	199353628	4001	+	29603	Bckdk	branched chain ketoacid dehydrogenase kinase	222	1611	4028	0.39995	1102	2258	0.488043	1.08e-10	gain	7.6666e-10
gene3312	Chr1	199662112	199666112	4001	+	84574	Tgfb1i1	transforming growth factor beta 1 induced transcript 1	118	705	1320	0.534091	451	1025	0.44	1.14e-05	loss	1.90674e-05
gene3321	Chr1	199873236	199877236	4001	+	687874	LOC687874	NA	76	576	885	0.650847	635	835	0.760479	1.43e-06	gain	3.11658e-06
gene3339	Chr1	201427722	201431722	4001	+	361659	Plekha1	pleckstrin homology domain containing, family A (phosphoinositide binding specific) member 1	328	956	4501	0.212397	763	2783	0.274165	8.13e-09	gain	3.27235e-08
gene3352	Chr1	201948148	201952148	4001	+	361661	Pstk	phosphoseryl-tRNA kinase	188	1496	4080	0.366667	929	2172	0.427716	5.14e-06	gain	9.66136e-06
gene3355	Chr1	202430366	202434366	4001	+	309014	Ppapdc1a	phosphatidic acid phosphatase type 2 domain containing 1A	206	693	1852	0.37419	619	1928	0.321058	0.000677351	loss	0.000726531
gene3388	Chr1	204894819	204898819	4001	+	502370	RGD1565272	NA	120	1164	1431	0.813417	1031	1179	0.87447	3.11e-05	gain	4.64207e-05
gene3394	Chr1	205154733	205158733	4001	+	100359943	LOC100359943	NA	72	697	852	0.818075	739	841	0.878716	0.000587767	gain	0.000639223
gene3407	Chr1	205840428	205844428	4001	-	361667	Dhx32	DEAH (Asp-Glu-Ala-His) box polypeptide 32	226	681	2849	0.239031	620	2054	0.30185	2.12e-06	gain	4.40605e-06
gene3408	Chr1	205840458	205844458	4001	+	309071	Fank1	fibronectin type 3 and ankyrin repeat domains 1	226	681	2849	0.239031	620	2054	0.30185	2.12e-06	gain	4.40605e-06
gene3458	Chr1	212285277	212289277	4001	+	102553731	LOC102553731	NA	146	581	1793	0.324038	609	1606	0.379203	0.000849688	gain	0.000892123
gene3515	Chr1	213575202	213579202	4001	+	293613	RGD1309350	similar to transthyretin (4L369)	110	696	1885	0.369231	547	1113	0.491465	3.79e-10	gain	2.20854e-09
gene3518	Chr1	213604500	213608500	4001	-	54400	Bet1l	Bet1 golgi vesicular membrane trafficking protein-like	310	835	7862	0.106207	649	4154	0.156235	8.95e-14	gain	1.34398e-12
gene3519	Chr1	213604599	213608599	4001	+	293614	Ric8a	RIC8 guanine nucleotide exchange factor A	314	912	7941	0.114847	694	4200	0.165238	2.26e-13	gain	3.16748e-12
gene3536	Chr1	213932615	213936615	4001	-	102552971	LOC102552971	NA	166	790	3026	0.261071	536	1713	0.312901	0.000196165	gain	0.000239553
gene3549	Chr1	214161807	214165807	4001	-	100360501	Rnh1	ribonuclease/angiogenin inhibitor 1	166	602	3790	0.158839	476	2093	0.227425	7.32e-10	gain	3.94348e-09
gene3552	Chr1	214200742	214204742	4001	-	309108	Lmntd2	lamin tail domain containing 2	223	1089	4150	0.26241	572	1793	0.319018	1.66e-05	gain	2.67341e-05
gene3553	Chr1	214200799	214204799	4001	+	293623	Rassf7	Ras association (RalGDS/AF-6) domain family (N-terminal) member 7	226	1177	4236	0.277856	608	1829	0.332422	3.32e-05	gain	4.89933e-05
gene3558	Chr1	214250909	214254909	4001	-	293624	Irf7	interferon regulatory factor 7	146	876	2239	0.391246	602	2101	0.28653	3.56e-12	loss	3.87175e-11
gene3559	Chr1	214261849	214265849	4001	-	171554	Cdhr5	cadherin-related family member 5	156	796	1834	0.434024	694	1191	0.582704	2.43e-14	gain	4.04951e-13
gene3561	Chr1	214276296	214280296	4001	+	25432	Drd4	dopamine receptor D4	204	614	2055	0.298783	559	1591	0.351351	0.000823555	gain	0.000869025
gene3605	Chr1	215699544	215703544	4001	+	64360	Mrpl23	mitochondrial ribosomal protein L23	176	632	2047	0.308745	526	1319	0.398787	2.78e-07	gain	7.44876e-07
gene3607	Chr1	215745080	215749080	4001	-	309122	H19	H19, imprinted maternally expressed transcript (non-protein coding)	232	1152	2103	0.547789	1097	1784	0.61491	3.78e-05	gain	5.49215e-05
gene3609	Chr1	215745170	215749170	4001	+	102547221	LOC102547221	NA	242	1208	2310	0.522944	1165	1997	0.583375	9.74e-05	gain	0.000128225
gene3618	Chr1	216078287	216082287	4001	-	25085	Th	tyrosine hydroxylase	122	998	1338	0.745889	729	900	0.81	0.000439242	gain	0.000492593
gene3655	Chr1	218372619	218376619	4001	-	246306	Rmt1	mammary cancer associated protein RMT-1	184	1289	1854	0.695254	1098	1439	0.76303	2.32e-05	gain	3.58021e-05
gene3667	Chr1	218799896	218803896	4001	+	102552426	LOC102552426	NA	48	556	722	0.770083	371	546	0.679487	0.000388165	loss	0.000441655
gene3676	Chr1	219137466	219141466	4001	-	293650	Tcirg1	T-cell, immune regulator 1, ATPase, H+ transporting, lysosomal V0 subunit A3	150	1146	2617	0.437906	627	1639	0.38255	0.000437339	loss	0.000491063
gene3697	Chr1	219395827	219399827	4001	+	29474	Coro1b	coronin, actin-binding protein, 1B	172	1106	2209	0.500679	649	1488	0.436156	0.000160455	loss	0.000200422
gene3707	Chr1	219517398	219521398	4001	-	365396	Ssh3	slingshot protein phosphatase 3	166	1105	2627	0.420632	968	2009	0.481832	4.87e-05	gain	6.92133e-05
gene3717	Chr1	219861956	219865956	4001	-	309153	Rce1	Ras converting CAAX endopeptidase 1	242	637	4400	0.144773	486	2488	0.195338	1.85e-07	gain	5.26124e-07
gene3718	Chr1	219949505	219953505	4001	-	361702	RGD1563323	NA	154	956	2754	0.347131	803	1882	0.426674	1.43e-07	gain	4.22507e-07
gene3727	Chr1	220112228	220116228	4001	+	361704	Ctsf	cathepsin F	166	803	3662	0.219279	518	1812	0.285872	2.48e-07	gain	6.75757e-07
gene3729	Chr1	220135280	220139280	4001	+	293665	Zdhhc24	zinc finger, DHHC-type containing 24	188	647	3505	0.184593	472	2003	0.235647	1.17e-05	gain	1.95214e-05
gene3731	Chr1	220187676	220191676	4001	-	114591	Dpp3	dipeptidylpeptidase 3	132	951	2521	0.377231	833	1732	0.480947	1.35e-10	gain	9.31705e-10
gene3782	Chr1	220888815	220892815	4001	-	361708	Snx32	NA	178	810	2610	0.310345	553	1458	0.379287	1.5e-05	gain	2.44454e-05
gene3784	Chr1	220889052	220893052	4001	+	102556290	LOC102556290	NA	172	712	2515	0.283101	486	1395	0.348387	3.82e-05	gain	5.53556e-05
gene3799	Chr1	221097946	221101946	4001	+	83838	Ltbp3	latent transforming growth factor beta binding protein 3	264	607	2087	0.290848	604	1372	0.440233	1.17e-17	gain	3.94767e-16
gene3824	Chr1	221514164	221518164	4001	-	65142	Arl2	ADP-ribosylation factor-like 2	238	1283	4359	0.294334	844	2366	0.35672	4.5e-07	gain	1.12934e-06
gene3828	Chr1	221603467	221607467	4001	-	309179	Ppp2r5b	protein phosphatase 2, regulatory subunit B, beta	180	1018	3219	0.316247	739	1852	0.399028	1.25e-08	gain	4.86645e-08
gene3842	Chr1	221992037	221996037	4001	-	499307	RGD1566262	NA	170	1149	1454	0.790234	1446	1669	0.866387	6.19e-08	gain	1.9856e-07
gene3843	Chr1	222096284	222100284	4001	-	361715	Rps6ka4	ribosomal protein S6 kinase, polypeptide 4	252	843	2730	0.308791	853	2155	0.395824	1.24e-09	gain	6.26418e-09
gene3857	Chr1	222245110	222249110	4001	-	361717	Dnajc4	DnaJ (Hsp40) homolog, subfamily C, member 4	144	953	3066	0.310828	689	1745	0.394842	1.76e-08	gain	6.55324e-08
gene3858	Chr1	222248983	222252983	4001	-	293703	Nudt22	nudix (nucleoside diphosphate linked moiety X)-type motif 22	146	1306	2901	0.45019	951	1702	0.558754	1.24e-11	gain	1.16458e-10
gene3859	Chr1	222248995	222252995	4001	+	293704	Trpt1	tRNA phosphotransferase 1	146	1306	2901	0.45019	951	1702	0.558754	1.24e-11	gain	1.16458e-10
gene3865	Chr1	222466896	222470896	4001	-	171335	Cox8a	cytochrome c oxidase subunit VIIIa	136	553	2801	0.197429	356	1305	0.272797	2.56e-07	gain	6.96167e-07
gene3880	Chr1	222955286	222959286	4001	+	293712	LOC293712	NA	56	349	472	0.739407	472	544	0.867647	6.45e-07	gain	1.55038e-06
gene3894	Chr1	224798080	224802080	4001	+	83500	Slc22a8	solute carrier family 22 (organic anion transporter), member 8	132	657	2497	0.263116	631	1696	0.372052	1.15e-12	gain	1.40939e-11
gene3896	Chr1	224822809	224826809	4001	+	29509	Slc22a6	solute carrier family 22 (organic anion transporter), member 6	98	967	1543	0.626701	854	1158	0.737478	4.47e-09	gain	1.94221e-08
gene3902	Chr1	224937497	224941497	4001	+	65134	Stx5	syntaxin 5	230	1245	4782	0.260351	794	2547	0.311739	6.69e-06	gain	1.21406e-05
gene3908	Chr1	224996100	225000100	4001	+	499313	Zbtb3	zinc finger and BTB domain containing 3	162	1592	3228	0.493185	1014	1818	0.557756	1.72e-05	gain	2.75866e-05
gene3914	Chr1	225065909	225069909	4001	+	293719	Ubxn1	UBX domain protein 1	191	736	2625	0.280381	636	1819	0.349643	2.11e-06	gain	4.3953e-06
gene3923	Chr1	225126740	225130740	4001	-	309201	Rom1	retinal outer segment membrane protein 1	258	1261	3171	0.397666	963	2079	0.463203	5.26e-06	gain	9.85304e-06
gene3924	Chr1	225127008	225131008	4001	+	102551660	LOC102551660	NA	256	1245	3146	0.395741	969	2077	0.466538	1.07e-06	gain	2.42079e-06
gene3949	Chr1	226089774	226093774	4001	+	286922	Fads3	fatty acid desaturase 3	228	899	1897	0.473906	769	1830	0.420219	0.00101403	loss	0.00104029
gene3950	Chr1	226228250	226232250	4001	+	690604	LOC690604	NA	98	990	1885	0.525199	889	1463	0.607656	4.08e-06	gain	7.86919e-06
gene3961	Chr1	226570404	226574404	4001	-	361726	Sdhaf2	succinate dehydrogenase complex assembly factor 2	260	320	2548	0.125589	259	1475	0.175593	2.65e-05	gain	4.01466e-05
gene3962	Chr1	226570389	226574389	4001	+	365407	Cpsf7	cleavage and polyadenylation specific factor 7	260	320	2548	0.125589	259	1475	0.175593	2.65e-05	gain	4.01466e-05
gene3965	Chr1	226605155	226609155	4001	-	361727	Tmem216	transmembrane protein 216	114	518	2122	0.244109	411	1291	0.318358	5.27e-06	gain	9.85825e-06
gene4017	Chr1	227992208	227996208	4001	-	293753	Ms4a3	NA	56	525	705	0.744681	653	796	0.820352	0.000466895	gain	0.000521465
gene4022	Chr1	228140778	228144778	4001	+	293754	Mrpl16	mitochondrial ribosomal protein L16	136	793	2426	0.326876	851	2232	0.381272	0.000139375	gain	0.000176512
gene4029	Chr1	228393447	228397447	4001	-	103691294	LOC103691294	NA	272	328	3380	0.0970414	272	1805	0.150693	5.95e-08	gain	1.92215e-07
gene4050	Chr1	228722559	228726559	4001	+	64552	Mpeg1	macrophage expressed 1	104	405	1141	0.354952	253	929	0.272336	8.81e-05	loss	0.000117224
gene4071	Chr1	229640437	229644437	4001	+	293783	Lpxn	leupaxin	74	630	1715	0.367347	429	1409	0.304471	0.000270457	loss	0.000319567
gene4208	Chr1	242763837	242767837	4001	-	679990	Pgm5	phosphoglucomutase 5	162	504	1827	0.275862	521	1359	0.38337	9.58e-10	gain	5.0411e-09
gene4228	Chr1	244966097	244970097	4001	-	102555475	LOC102555475	NA	94	901	1484	0.607143	739	1100	0.671818	0.000854166	gain	0.000895793
gene4231	Chr1	245234819	245238819	4001	+	25696	Vldlr	very low density lipoprotein receptor	384	851	3437	0.2476	884	2756	0.320755	1.08e-09	gain	5.5482e-09
gene4247	Chr1	246695358	246699358	4001	+	102550766	LOC102550766	NA	94	1081	1330	0.812782	904	1042	0.867562	0.000381986	gain	0.000435531
gene4260	Chr1	247261723	247265723	4001	+	100313988	Mir101b	microRNA mir-101b	100	693	2202	0.314714	600	1568	0.382653	2.43e-05	gain	3.72473e-05
gene4263	Chr1	247396667	247400667	4001	+	24514	Jak2	Janus kinase 2	386	1065	5084	0.209481	733	2796	0.26216	3.4e-07	gain	8.87507e-07
gene4267	Chr1	247512540	247516540	4001	-	293888	Plgrkt	plasminogen receptor, C-terminal lysine transmembrane protein	190	1847	3499	0.527865	1172	1973	0.594019	4.34e-06	gain	8.29456e-06
gene4273	Chr1	247819772	247823772	4001	-	373544	Ermp1	endoplasmic reticulum metallopeptidase 1	282	1197	4363	0.274353	913	2602	0.350884	1.52e-10	gain	1.02572e-09
gene4302	Chr1	250424021	250428021	4001	+	170912	A1cf	APOBEC1 complementation factor	84	507	1923	0.263651	426	1312	0.324695	0.000241378	gain	0.00028959
gene4321	Chr1	251819679	251823679	4001	+	103691339	LOC103691339	NA	70	746	901	0.827969	567	744	0.762097	0.0010775	loss	0.00109758
gene4322	Chr1	252099963	252103963	4001	-	361751	Rnls	renalase, FAD-dependent amine oxidase	102	688	1988	0.346076	566	1346	0.420505	2.24e-05	gain	3.47048e-05
gene4347	Chr1	253126336	253130336	4001	-	100314022	Mir107	microRNA mir-107	140	1537	2521	0.609679	1175	1774	0.662345	0.000510777	gain	0.000564935
gene4356	Chr1	254695247	254699247	4001	+	685332	Rpp30	ribonuclease P/MRP 30 subunit	118	508	2298	0.221062	416	1483	0.280512	5.52e-05	gain	7.75239e-05
gene4394	Chr1	257074221	257078221	4001	+	294072	Slc35g1	solute carrier family 35, member G1	278	1370	4546	0.301364	1016	2691	0.377555	2.19e-10	gain	1.4083e-09
gene4398	Chr1	257496844	257500844	4001	-	361753	Noc3l	nucleolar complex associated 3 homolog (S. cerevisiae)	148	872	2874	0.30341	722	1992	0.36245	2.72e-05	gain	4.10705e-05
gene4413	Chr1	258875023	258879023	4001	-	171521	Cyp2c13	cytochrome P450, family 2, subfamily c, polypeptide 13	42	192	712	0.269663	229	610	0.37541	6.04e-05	gain	8.41781e-05
gene4420	Chr1	259295270	259299270	4001	-	171518	Cyp2c22	cytochrome P450, family 2, subfamily c, polypeptide 22	74	598	1983	0.301563	529	1383	0.382502	2.33e-06	gain	4.77353e-06
gene4450	Chr1	261049513	261053513	4001	-	679082	Arhgap19	NA	190	863	4094	0.210796	623	2318	0.268766	4.06e-07	gain	1.03027e-06
gene4462	Chr1	261289743	261293743	4001	+	293949	Hoga1	4-hydroxy-2-oxoglutarate aldolase 1	156	1078	2934	0.367416	794	1774	0.447576	1.79e-07	gain	5.13873e-07
gene4468	Chr1	261387804	261391804	4001	+	309375	Marveld1	MARVEL domain containing 1	318	1226	4350	0.281839	682	2990	0.228094	5.62e-07	loss	1.38374e-06
gene4477	Chr1	261851585	261855585	4001	-	309380	Loxl4	lysyl oxidase-like 4	162	748	2310	0.32381	599	1594	0.375784	0.000923137	gain	0.00095747
gene4515	Chr1	264301712	264305712	4001	-	293991	Ndufb8	NADH dehydrogenase (ubiquinone) 1 beta subcomplex 8	170	958	3889	0.246336	707	2066	0.342207	1.08e-13	gain	1.57002e-12
gene4516	Chr1	264307214	264311214	4001	+	309434	Hif1an	hypoxia-inducible factor 1, alpha subunit inhibitor	128	786	2535	0.310059	530	1312	0.403963	2.69e-08	gain	9.5107e-08
gene4518	Chr1	264491579	264495579	4001	+	293992	Pax2	paired box 2	164	195	1264	0.154272	196	933	0.210075	0.00089321	gain	0.000929959
gene4520	Chr1	264668841	264672841	4001	+	499360	Fam178a	family with sequence similarity 178, member A	182	589	3045	0.193432	386	1537	0.251139	1.47e-05	gain	2.39995e-05
gene4522	Chr1	264754404	264758404	4001	-	309440	Mrpl43	mitochondrial ribosomal protein L43	290	902	5500	0.164	723	2903	0.249053	1.15e-18	gain	5.23825e-17
gene4523	Chr1	264754125	264758125	4001	+	309441	Peo1	progressive external ophthalmoplegia 1	272	909	5149	0.176539	623	2597	0.239892	3.71e-10	gain	2.16654e-09
gene4553	Chr1	265901176	265905176	4001	-	100363093	LOC100363093	NA	170	1235	3702	0.333603	820	1910	0.429319	2.28e-11	gain	1.99081e-10
gene4554	Chr1	265902613	265906613	4001	+	309451	Gbf1	golgi brefeldin A resistant guanine nucleotide exchange factor 1	162	793	3546	0.223632	567	1930	0.293782	4.77e-08	gain	1.60152e-07
gene4556	Chr1	266048145	266052145	4001	-	102551485	LOC102551485	NA	184	1338	3112	0.429949	876	1784	0.491031	5.38e-05	gain	7.56744e-05
gene4571	Chr1	266427944	266431944	4001	-	25146	Cyp17a1	cytochrome P450, family 17, subfamily a, polypeptide 1	114	873	1829	0.47731	792	1443	0.548857	6.96e-05	gain	9.47767e-05
gene4580	Chr1	266829150	266833150	4001	-	309457	Pcgf6	polycomb group ring finger 6	206	868	3398	0.255444	645	2046	0.315249	3.95e-06	gain	7.63462e-06
gene4590	Chr1	267313700	267317700	4001	-	294025	Obfc1	oligonucleotide/oligosaccharide-binding fold containing 1	200	1146	4103	0.279308	842	2550	0.330196	1.87e-05	gain	2.95759e-05
gene4593	Chr1	267438213	267442213	4001	+	103691371	LOC103691371	NA	176	1000	1442	0.693481	1000	1323	0.755858	0.000295728	gain	0.000346283
gene4594	Chr1	267503336	267507336	4001	+	294030	Sfr1	SWI5-dependent recombination repair 1	250	632	3257	0.194044	519	1904	0.272584	5.86e-10	gain	3.24856e-09
gene4595	Chr1	267596643	267600643	4001	-	365476	Cfap43	NA	188	827	2365	0.349683	599	1355	0.442066	9.24e-08	gain	2.8438e-07
gene4625	Chr1	273756247	273760247	4001	-	170751	Xpnpep1	X-prolyl aminopeptidase (aminopeptidase P) 1, soluble	238	1286	3320	0.387349	805	1745	0.461318	1.02e-06	gain	2.32499e-06
gene4631	Chr1	274105138	274109138	4001	-	287768	Smndc1	survival motor neuron domain containing 1	242	869	3805	0.228384	749	2449	0.305839	8.66e-11	gain	6.32828e-10
gene4633	Chr1	274165614	274169614	4001	+	102551352	LOC102551352	NA	114	982	2183	0.44984	884	1598	0.553191	1.87e-09	gain	9.15898e-09
gene4660	Chr1	277054773	277058773	4001	+	102546765	LOC102546765	NA	104	660	1765	0.373938	535	1060	0.504717	8.95e-11	gain	6.48816e-10
gene4661	Chr1	277066713	277070713	4001	+	292126	Habp2	hyaluronan binding protein 2	154	729	3400	0.214412	583	2171	0.26854	7.49e-06	gain	1.33183e-05
gene4662	Chr1	277179401	277183401	4001	-	307982	Nrap	nebulin-related anchoring protein	150	1602	2433	0.658446	1433	1897	0.755403	3.38e-11	gain	2.79925e-10
gene4704	Chr1	280013358	280017358	4001	-	307997	Hspa12a	heat shock protein 12A	226	737	2991	0.246406	608	1865	0.326005	9.18e-09	gain	3.65728e-08
gene4709	Chr1	280231840	280235840	4001	-	292139	RGD1311558	similar to 4930506M07Rik protein	284	1339	3434	0.389924	1154	2618	0.440794	9.15e-05	gain	0.000121393
gene4726	Chr1	281402804	281406804	4001	-	103691393	LOC103691393	NA	124	1066	1367	0.77981	1034	1453	0.711631	4.76e-05	loss	6.78971e-05
gene4730	Chr1	281924318	281928318	4001	-	100909561	LOC100909561	NA	178	1047	1392	0.752155	965	1414	0.682461	6.51e-05	loss	8.96787e-05
gene4782	Chr2	2681305	2685305	4001	-	309922	Rhobtb3	Rho-related BTB domain containing 3	248	632	3751	0.168488	613	2800	0.218929	6.96e-07	gain	1.65406e-06
gene4787	Chr2	2889059	2893059	4001	-	365619	Arsk	arylsulfatase family, member K	166	689	4375	0.157486	554	2502	0.221423	3.26e-10	gain	1.95386e-09
gene4788	Chr2	2889303	2893303	4001	+	294595	Ttc37	NA	166	593	4274	0.138746	463	2397	0.193158	2.69e-08	gain	9.5107e-08
gene4803	Chr2	4940789	4944789	4001	+	294606	Fam172a	NA	100	504	1850	0.272432	551	1203	0.458022	1.19e-23	gain	1.35511e-21
gene4825	Chr2	9502474	9506474	4001	-	100362255	RGD1562101	NA	180	1141	2218	0.514427	999	1748	0.57151	0.000415574	gain	0.000469324
gene4880	Chr2	18495152	18499152	4001	+	102549574	LOC102549574	NA	116	1091	1403	0.777619	1067	1486	0.718035	0.00027321	loss	0.000322402
gene4883	Chr2	19806937	19810937	4001	-	361875	Atp6ap1l	ATPase, H+ transporting, lysosomal accessory protein 1-like	80	809	979	0.826353	581	769	0.755527	0.000379805	loss	0.000433406
gene4894	Chr2	20855050	20859050	4001	+	170570	Acot12	acyl-CoA thioesterase 12	196	686	3175	0.216063	618	2258	0.273694	2.29e-06	gain	4.70569e-06
gene4909	Chr2	22383855	22387855	4001	-	29220	Thbs4	thrombospondin 4	212	820	1654	0.495768	743	1312	0.566311	0.000169634	gain	0.000210063
gene4912	Chr2	22796252	22800252	4001	-	361878	Papd4	PAP associated domain containing 4	192	840	3886	0.216161	690	2288	0.301573	1.31e-12	gain	1.57719e-11
gene4917	Chr2	23134666	23138666	4001	+	102548141	LOC102548141	NA	66	263	836	0.314593	216	515	0.419417	0.000138892	gain	0.000175981
gene4918	Chr2	23254158	23258158	4001	-	81508	Bhmt	betaine-homocysteine S-methyltransferase	184	411	3260	0.126074	367	2046	0.179374	3.46e-07	gain	8.9632e-07
gene4920	Chr2	23287266	23291266	4001	-	365972	Bhmt2	betaine-homocysteine S-methyltransferase 2	212	906	4654	0.194671	684	2516	0.27186	1.31e-12	gain	1.57719e-11
gene4921	Chr2	23287376	23291376	4001	+	245961	Dmgdh	dimethylglycine dehydrogenase	214	925	4700	0.196809	693	2545	0.272299	3.57e-12	gain	3.87175e-11
gene4927	Chr2	24020896	24024896	4001	+	309969	Ap3b1	adaptor-related protein complex 3, beta 1 subunit	202	480	3012	0.159363	511	2016	0.253472	7.59e-15	gain	1.37374e-13
gene4941	Chr2	25093430	25097430	4001	-	310005	Aggf1	NA	210	590	3420	0.172515	546	2407	0.226838	7.59e-07	gain	1.79132e-06
gene4947	Chr2	25417444	25421444	4001	+	102551027	LOC102551027	NA	142	946	2164	0.437153	766	1462	0.52394	7.17e-07	gain	1.70101e-06
gene4954	Chr2	26133340	26137340	4001	-	25439	F2r	coagulation factor II (thrombin) receptor	264	478	992	0.481855	429	728	0.589286	1.73e-05	gain	2.77307e-05
gene4963	Chr2	26998303	27002303	4001	+	294667	Poc5	POC5 centriolar protein	158	1433	4194	0.341679	1146	2860	0.400699	1.07e-06	gain	2.42079e-06
gene4998	Chr2	29768125	29772125	4001	+	102553545	LOC102553545	NA	247	1483	2698	0.549666	1121	2262	0.495579	0.000180975	loss	0.000222695
gene5004	Chr2	30125693	30129693	4001	-	29131	Cartpt	CART prepropeptide	216	962	2363	0.40711	901	1855	0.485714	8.27e-07	gain	1.93675e-06
gene5008	Chr2	30358101	30362101	4001	+	64301	Smn1	survival of motor neuron 1, telomeric	180	850	4571	0.185955	708	2849	0.248508	9.94e-10	gain	5.16464e-09
gene5035	Chr2	31826995	31830995	4001	-	103691440	LOC103691440	NA	166	1371	2807	0.488422	1020	1840	0.554348	1.86e-05	gain	2.94347e-05
gene5036	Chr2	31833661	31837661	4001	+	103691441	LOC103691441	NA	152	699	1652	0.423123	648	1277	0.507439	1.03e-05	gain	1.75608e-05
gene5045	Chr2	33024430	33028430	4001	-	103690045	Mast4	NA	126	593	2237	0.265087	500	1519	0.329164	3.7e-05	gain	5.396e-05
gene5097	Chr2	38118448	38122448	4001	-	310056	Ipo11	NA	232	744	4000	0.186	601	2450	0.245306	5.91e-08	gain	1.91375e-07
gene5098	Chr2	38118558	38122558	4001	+	294718	Dimt1	DIM1 dimethyladenosine transferase 1 homolog (S. cerevisiae)	232	744	4000	0.186	601	2450	0.245306	5.91e-08	gain	1.91375e-07
gene5148	Chr2	44895601	44899601	4001	+	100314068	Mir449a	microRNA 449a	124	793	2003	0.395906	528	1587	0.332703	0.000123032	loss	0.000158682
gene5193	Chr2	52169654	52173654	4001	-	365682	RGD1561520	NA	116	1065	1323	0.804989	1033	1194	0.865159	7.64e-05	gain	0.000103163
gene5212	Chr2	52779306	52783306	4001	+	103691468	LOC103691468	NA	44	262	387	0.677003	197	371	0.530997	6e-05	loss	8.38344e-05
gene5213	Chr2	52780018	52784018	4001	+	102547847	LOC102547847	NA	42	288	416	0.692308	226	410	0.55122	4.44e-05	loss	6.34983e-05
gene5221	Chr2	53103912	53107912	4001	+	29360	Sepp1	selenoprotein P, plasma, 1	100	265	1825	0.145205	271	1378	0.196662	0.000160793	gain	0.000200753
gene5249	Chr2	55385917	55389917	4001	+	103691477	LOC103691477	NA	70	439	629	0.697933	472	578	0.816609	3.59e-06	gain	7.00319e-06
gene5251	Chr2	55745353	55749353	4001	+	79128	Dab2	disabled 2, mitogen-responsive phosphoprotein	62	718	829	0.866104	603	759	0.794466	0.000197961	loss	0.000241135
gene5252	Chr2	55773562	55777562	4001	+	117512	C9	complement component 9	102	563	2656	0.211973	532	1730	0.307514	1.32e-11	gain	1.23125e-10
gene5267	Chr2	57194522	57198522	4001	-	294783	Wdr70	WD repeat domain 70	174	812	3157	0.257206	716	2316	0.309154	3.72e-05	gain	5.42227e-05
gene5271	Chr2	57272175	57276175	4001	+	310137	RGD1310081	NA	156	789	1513	0.521481	493	1097	0.449407	0.000352652	loss	0.000406494
gene5281	Chr2	57933363	57937363	4001	-	29483	Slc1a3	solute carrier family 1 (glial high affinity glutamate transporter), member 3	168	941	2385	0.394549	855	1917	0.446009	0.000745037	gain	0.000794454
gene5310	Chr2	60682376	60686376	4001	-	294804	Rai14	retinoic acid induced 14	278	978	3832	0.255219	845	2606	0.324252	7.69e-09	gain	3.11764e-08
gene5317	Chr2	61037072	61041072	4001	+	294809	Adamts12	ADAM metallopeptidase with thrombospondin type 1 motif, 12	120	280	1395	0.200717	287	1113	0.257862	0.000809358	gain	0.000857355
gene5354	Chr2	70443795	70447795	4001	+	103691485	LOC103691485	NA	58	557	1123	0.495993	469	786	0.596692	2.23e-05	gain	3.46087e-05
gene5379	Chr2	77974133	77978133	4001	-	103691488	LOC103691488	NA	128	1066	2519	0.423184	740	1538	0.481144	0.00038802	gain	0.000441655
gene5380	Chr2	78101361	78105361	4001	+	103689968	LOC103689968	NA	234	613	2207	0.277753	516	1568	0.329082	0.000834337	gain	0.000879272
gene5396	Chr2	80267661	80271661	4001	+	64038	LOC64038	sertolin	74	1075	1273	0.844462	714	904	0.789823	0.00119601	loss	0.00120705
gene5408	Chr2	82181379	82185379	4001	-	100360042	LOC100360042	NA	28	164	287	0.571429	243	344	0.706395	0.000502851	gain	0.000558201
gene5414	Chr2	84240373	84244373	4001	-	102553574	LOC102553574	NA	126	995	1537	0.647365	884	1251	0.706635	0.00102084	gain	0.00104532
gene5420	Chr2	84643084	84647084	4001	+	310201	Cmbl	carboxymethylenebutenolidase homolog (Pseudomonas)	88	334	1731	0.192952	298	1220	0.244262	0.000913889	gain	0.00094968
gene5435	Chr2	86994461	86998461	4001	+	286979	Zfp455	zinc finger protein 455	100	525	1543	0.340246	466	1119	0.416443	9.07e-05	gain	0.000120566
gene5485	Chr2	93667962	93671962	4001	+	310230	Slc10a5	solute carrier family 10, member 5	116	751	2418	0.310587	726	2001	0.362819	0.000304397	gain	0.000356129
gene5494	Chr2	94264104	94268104	4001	+	64019	Pag1	phosphoprotein membrane anchor with glycosphingolipid microdomains 1	190	900	1181	0.762066	915	1114	0.821364	0.000528892	gain	0.000582512
gene5519	Chr2	98249725	98253725	4001	+	29534	Pex2	peroxisomal biogenesis factor 2	177	587	3701	0.158606	493	2255	0.218625	2.87e-08	gain	1.00689e-07
gene5542	Chr2	104003704	104007704	4001	+	311403	Mtfr1	mitochondrial fission regulator 1	228	880	3961	0.222166	616	2172	0.28361	2.79e-07	gain	7.46093e-07
gene5543	Chr2	104132101	104136101	4001	-	81744	Pde7a	phosphodiesterase 7A	380	841	3457	0.243275	719	2412	0.298093	5.93e-06	gain	1.09283e-05
gene5590	Chr2	112829476	112833476	4001	-	361921	Ect2	epithelial cell transforming 2	174	496	3026	0.163913	422	1671	0.252543	5.71e-12	gain	5.88884e-11
gene5597	Chr2	113413099	113417099	4001	-	294925	Fndc3b	fibronectin type III domain containing 3B	390	406	3512	0.115604	276	1640	0.168293	8.45e-07	gain	1.97721e-06
gene5598	Chr2	113471572	113475572	4001	-	102555509	LOC102555509	NA	102	989	1822	0.54281	603	1261	0.478192	0.000483213	loss	0.00053815
gene5622	Chr2	115334378	115338378	4001	+	310261	Eif5a2	eukaryotic translation initiation factor 5A2	273	374	1551	0.241135	285	1500	0.19	0.000645522	loss	0.000694845
gene5623	Chr2	115360799	115364799	4001	+	361923	Rpl22l1	ribosomal protein L22 like 1	158	984	4084	0.24094	654	2049	0.31918	5.66e-10	gain	3.15046e-09
gene5626	Chr2	115834846	115838846	4001	-	84588	Cldn11	claudin 11	194	997	2255	0.442129	722	1845	0.391328	0.00107488	loss	0.00109696
gene5641	Chr2	116368047	116372047	4001	+	499589	Lrrc34	leucine rich repeat containing 34	152	715	1750	0.408571	597	1767	0.337861	2.35e-05	loss	3.6163e-05
gene5651	Chr2	118286761	118290761	4001	-	102549015	LOC102549015	NA	72	495	812	0.609606	512	744	0.688172	0.00121437	gain	0.00122242
gene5654	Chr2	118744109	118748109	4001	-	64394	Zmat3	zinc finger, matrin type 3	284	1259	3691	0.3411	1221	2780	0.439209	1.88e-14	gain	3.19133e-13
gene5660	Chr2	118925246	118929246	4001	+	192647	Mfn1	mitofusin 1	162	583	3169	0.18397	387	1634	0.236842	2.72e-05	gain	4.10705e-05
gene5697	Chr2	122853018	122857018	4001	+	100359945	Rslcan18	NA	212	1089	1911	0.569859	899	1867	0.481521	1.79e-07	loss	5.13873e-07
gene5712	Chr2	124046441	124050441	4001	-	688611	Cetn4	centrin 4	178	953	2896	0.329075	791	1846	0.428494	4.35e-11	gain	3.47618e-10
gene5713	Chr2	124046598	124050598	4001	+	365770	Bbs12	NA	178	1033	2981	0.346528	827	1883	0.439193	5.95e-10	gain	3.28401e-09
gene5816	Chr2	139713434	139717434	4001	-	102552646	LOC102552646	NA	72	759	873	0.869416	898	967	0.928645	3.44e-05	gain	5.05458e-05
gene5822	Chr2	140412837	140416837	4001	+	100431126	Trnap-ugg	NA	220	1119	3363	0.332739	1067	2739	0.389558	7.83e-06	gain	1.38777e-05
gene5824	Chr2	140451691	140455691	4001	-	689931	Mgarp	mitochondria-localized glutamic acid-rich protein	208	1042	2516	0.414149	873	1828	0.477571	4.79e-05	gain	6.82894e-05
gene5840	Chr2	141830256	141834256	4001	-	102546847	LOC102546847	NA	134	1300	1780	0.730337	1168	1481	0.788656	0.00014537	gain	0.00018317
gene5936	Chr2	152707458	152711458	4001	-	102554277	LOC102554277	NA	194	1238	1388	0.891931	960	1157	0.829732	9.89e-06	loss	1.69357e-05
gene5948	Chr2	154506904	154510904	4001	-	499630	RGD1565059	similar to hypothetical protein E130311K13	162	857	3105	0.276006	681	1877	0.362813	9.93e-10	gain	5.16464e-09
gene5990	Chr2	157310815	157314815	4001	-	102554278	LOC102554278	NA	68	747	1429	0.522743	606	1014	0.597633	0.000321776	gain	0.000374219
gene5994	Chr2	157727292	157731292	4001	-	102554967	LOC102554967	NA	124	589	2456	0.239821	505	1564	0.32289	3.78e-08	gain	1.29946e-07
gene5997	Chr2	157761422	157765422	4001	-	100909712	LOC100909712	NA	336	430	3075	0.139837	272	1362	0.199706	1.53e-06	gain	3.30031e-06
gene5998	Chr2	157762486	157766486	4001	+	102555139	LOC102555139	NA	306	788	3495	0.225465	487	1611	0.302297	2.18e-08	gain	7.98651e-08
gene6024	Chr2	164745675	164749675	4001	+	361957	Mfsd1	major facilitator superfamily domain containing 1	200	970	3551	0.273162	898	2683	0.3347	4.41e-07	gain	1.10981e-06
gene6033	Chr2	165639760	165643760	4001	-	365813	Trim59	tripartite motif-containing 59	248	868	4241	0.204669	661	2464	0.268263	1.22e-08	gain	4.75643e-08
gene6042	Chr2	166253302	166257302	4001	-	310508	B3galnt1	beta-1,3-N-acetylgalactosaminyltransferase 1 (globoside blood group)	230	739	2020	0.365842	535	1802	0.296892	1.12e-05	loss	1.87789e-05
gene6043	Chr2	166254045	166258045	4001	+	103691585	LOC103691585	NA	228	708	1984	0.356855	506	1770	0.285876	7.04e-06	loss	1.26831e-05
gene6104	Chr2	178387986	178391986	4001	+	310537	RGD1560010	RGD1560010	212	540	4459	0.121103	549	2528	0.217168	1.38e-23	gain	1.50862e-21
gene6108	Chr2	178676940	178680940	4001	+	310540	Fam198b	family with sequence similarity 198, member B	98	396	1405	0.281851	448	1312	0.341463	0.000932249	gain	0.000966188
gene6112	Chr2	179840612	179844612	4001	-	25456	Glrb	glycine receptor, beta	226	869	1716	0.50641	735	1712	0.429322	1.06e-05	loss	1.79269e-05
gene6117	Chr2	180912919	180916919	4001	-	64206	Tdo2	tryptophan 2,3-dioxygenase	78	496	1913	0.259279	431	1310	0.329008	2.83e-05	gain	4.26137e-05
gene6124	Chr2	181536647	181540647	4001	-	66024	Npy2r	neuropeptide Y receptor Y2	166	632	2033	0.310871	643	1743	0.368904	0.000231569	gain	0.000278924
gene6129	Chr2	181903366	181907366	4001	-	64047	Lrat	lecithin-retinol acyltransferase (phosphatidylcholine-retinol-O-acyltransferase)	198	650	2732	0.237921	711	2444	0.290917	2.57e-05	gain	3.91735e-05
gene6131	Chr2	181985080	181989080	4001	+	24367	Fgg	fibrinogen gamma chain	100	503	2249	0.223655	355	1285	0.276265	0.000571197	gain	0.000623186
gene6141	Chr2	182844061	182848061	4001	-	310553	Tlr2	toll-like receptor 2	188	765	1933	0.395758	611	1858	0.328848	3.08e-05	loss	4.60484e-05
gene6162	Chr2	184420014	184424014	4001	-	103691602	LOC103691602	NA	138	1289	2858	0.451015	1027	1934	0.531024	1.69e-07	gain	4.89276e-07
gene6166	Chr2	184598693	184602693	4001	+	361974	Pet112l	NA	130	608	3049	0.19941	448	1780	0.251685	4.03e-05	gain	5.80295e-05
gene6167	Chr2	184691549	184695549	4001	-	365834	Fam160a1	family with sequence similarity 160, member A1	158	930	1757	0.529311	782	1199	0.65221	1.95e-10	gain	1.27802e-09
gene6210	Chr2	187286465	187290465	4001	+	295224	mrpl24	mitochondrial ribosomal protein L24	100	872	2412	0.361526	572	1303	0.438987	7.91e-06	gain	1.39471e-05
gene6211	Chr2	187300691	187304691	4001	-	361976	Rrnad1	ribosomal RNA adenine dimethylase domain containing 1	228	781	4486	0.174097	546	2329	0.234435	1.56e-08	gain	5.87256e-08
gene6212	Chr2	187300192	187304192	4001	+	361977	Isg20l2	interferon stimulated exonuclease gene 20-like 2	228	727	4372	0.166285	518	2270	0.228194	6.33e-09	gain	2.65743e-08
gene6236	Chr2	187769838	187773838	4001	-	681050	Pmf1	polyamine-modulated factor 1	154	753	3345	0.225112	609	2078	0.29307	7.71e-08	gain	2.41092e-07
gene6262	Chr2	188486904	188490904	4001	+	65169	Scamp3	secretory carrier membrane protein 3	192	1795	4458	0.402647	1178	2548	0.462323	2.52e-06	gain	5.12819e-06
gene6263	Chr2	188493223	188497223	4001	+	310640	Fam189b	family with sequence similarity 189, member B	166	1148	2057	0.558094	727	1532	0.474543	1.71e-06	loss	3.64258e-06
gene6278	Chr2	188658179	188662179	4001	-	310643	Efna4	ephrin A4	200	549	2923	0.187821	441	1778	0.248031	2.27e-06	gain	4.67867e-06
gene6280	Chr2	188687213	188691213	4001	-	295246	Dcst1	NA	126	1010	2268	0.445326	875	1689	0.518058	1.11e-05	gain	1.8657e-05
gene6281	Chr2	188687100	188691100	4001	+	295247	Dcst2	NA	122	961	2179	0.441028	832	1616	0.514851	1.27e-05	gain	2.09976e-05
gene6312	Chr2	189607766	189611766	4001	+	361986	Slc39a1	solute carrier family 39 (zinc transporter), member 1	200	765	4182	0.182927	536	2063	0.259816	3.29e-11	gain	2.733e-10
gene6315	Chr2	189652588	189656588	4001	-	102551157	LOC102551157	NA	278	502	2549	0.19694	402	1610	0.249689	9.2e-05	gain	0.00012182
gene6319	Chr2	189833482	189837482	4001	-	100362048	LOC100362048	NA	96	564	1103	0.511333	534	901	0.592675	0.000352475	gain	0.000406494
gene6324	Chr2	189878743	189882743	4001	-	295217	Snapin	SNAP-associated protein	142	608	2309	0.263317	488	1444	0.33795	2.64e-06	gain	5.32088e-06
gene6474	Chr2	195994544	195998544	4001	+	310658	Pogz	pogo transposable element with ZNF domain	358	388	1203	0.322527	403	1037	0.388621	0.00121513	gain	0.00122274
gene6489	Chr2	196390514	196394514	4001	-	295263	Gabpb2	NA	184	1266	3509	0.360787	978	2260	0.432743	1.46e-07	gain	4.28591e-07
gene6518	Chr2	197858970	197862970	4001	-	116662	Ecm1	extracellular matrix protein 1	134	1277	1805	0.707479	900	1386	0.649351	0.000601113	loss	0.000652698
gene6520	Chr2	197935363	197939363	4001	-	100364568	LOC100364568	NA	234	1129	6101	0.185052	707	2937	0.240722	4.8e-09	gain	2.0594e-08
gene6521	Chr2	197935853	197939853	4001	-	103691642	LOC103691642	NA	166	1147	4818	0.238066	741	2338	0.316938	2.02e-11	gain	1.79242e-10
gene6528	Chr2	198038573	198042573	4001	+	361999	Anp32e	acidic (leucine-rich) nuclear phosphoprotein 32 family, member E	294	529	4117	0.128492	416	2173	0.19144	3.45e-10	gain	2.04088e-09
gene6530	Chr2	198118202	198122202	4001	-	310674	Plekho1	pleckstrin homology domain containing, family O member 1	302	737	2609	0.282484	715	2049	0.348951	2.57e-06	gain	5.20668e-06
gene6536	Chr2	198310428	198314428	4001	+	295270	Sf3b4	splicing factor 3b, subunit 4	160	911	3508	0.259692	726	2175	0.333793	1.1e-08	gain	4.30702e-08
gene6545	Chr2	198388109	198392109	4001	+	310678	Hist2h3c2	histone cluster 2, H3c2	454	648	3271	0.198105	393	1575	0.249524	7.38e-05	gain	9.99977e-05
gene6565	Chr2	198587569	198591569	4001	+	103691644	LOC103691644	NA	158	204	2262	0.0901857	156	751	0.207723	5.37e-15	gain	1.01215e-13
gene6566	Chr2	198589690	198593690	4001	-	100360229	LOC100360229	NA	128	365	2389	0.152784	337	933	0.3612	8.47e-35	gain	2.57206e-32
gene6575	Chr2	198635066	198639066	4001	-	100431145	Trnak-cuu	NA	244	405	1112	0.364209	249	556	0.447842	0.00117763	gain	0.0011907
gene6579	Chr2	198653437	198657437	4001	+	310681	Hfe2	hemochromatosis type 2 (juvenile)	212	676	4002	0.168916	564	2430	0.232099	3.12e-09	gain	1.4307e-08
gene6586	Chr2	198753261	198757261	4001	+	295284	Rbm8a	RNA binding motif protein 8A	156	863	3170	0.27224	579	1758	0.329352	4.09e-05	gain	5.88005e-05
gene6613	Chr2	199794870	199798870	4001	+	246248	Fmo5	flavin containing monooxygenase 5	116	437	2221	0.196758	449	1816	0.247247	0.000162908	gain	0.000202745
gene6614	Chr2	199829990	199833990	4001	+	64562	Prkab2	protein kinase, AMP-activated, beta 2 non-catalytic subunit	290	1438	6019	0.23891	1004	3280	0.306098	2.46e-11	gain	2.1228e-10
gene6639	Chr2	201168368	201172368	4001	+	690654	Wars2	tryptophanyl tRNA synthetase 2 (mitochondrial)	120	1026	2822	0.363572	808	1874	0.431163	7.11e-06	gain	1.27672e-05
gene6645	Chr2	202157659	202161659	4001	+	690746	Spag17	NA	100	805	1205	0.66805	703	1226	0.573409	3.04e-06	loss	6.03364e-06
gene6681	Chr2	205486182	205490182	4001	+	362007	Sike1	suppressor of IKBKE 1	196	1181	3375	0.349926	869	2033	0.427447	4.71e-08	gain	1.58332e-07
gene6695	Chr2	206172118	206176118	4001	-	103691654	LOC103691654	NA	104	817	1188	0.68771	726	941	0.77152	2.57e-05	gain	3.91735e-05
gene6712	Chr2	206896406	206900406	4001	-	103691658	LOC103691658	NA	124	783	3101	0.252499	680	1849	0.367766	3.96e-16	gain	9.92906e-15
gene6716	Chr2	207045407	207049407	4001	+	102547682	LOC102547682	NA	88	540	1622	0.332922	513	1063	0.482596	1.48e-13	gain	2.14013e-12
gene6723	Chr2	207298966	207302966	4001	-	310756	Mov10	Moloney leukemia virus 10	238	705	2240	0.314732	509	2258	0.225421	1.19e-10	loss	8.29661e-10
gene6735	Chr2	208152805	208156805	4001	-	84473	Ddx20	DEAD (Asp-Glu-Ala-Asp) box polypeptide 20	82	1259	1743	0.722318	993	1218	0.815271	1.58e-08	gain	5.93151e-08
gene6761	Chr2	209098185	209102185	4001	-	100912312	LOC100912312	NA	124	1067	1593	0.669805	679	1141	0.595092	8.57e-05	loss	0.000114308
gene6784	Chr2	210297770	210301770	4001	-	613226	Slc6a17	solute carrier family 6 (neutral amino acid transporter), member 17	294	683	1971	0.346525	541	1849	0.292591	0.000448438	loss	0.000502287
gene6796	Chr2	210736368	210740368	4001	-	499688	Gstm6	glutathione S-transferase, mu 6	106	1101	1562	0.704866	1013	1308	0.774465	3.66e-05	gain	5.34337e-05
gene6800	Chr2	210780746	210784746	4001	-	24424	Gstm2	glutathione S-transferase mu 2	70	371	1344	0.276042	361	1014	0.356016	4.99e-05	gain	7.07715e-05
gene6802	Chr2	210837242	210841242	4001	-	499689	Gstm4	glutathione S-transferase mu 4	150	1155	2563	0.450644	844	1663	0.507517	0.000370882	gain	0.000425176
gene6809	Chr2	210999283	211003283	4001	-	310781	Atxn7l2	NA	234	494	2525	0.195644	372	1294	0.287481	1.44e-09	gain	7.15549e-09
gene6812	Chr2	211075572	211079572	4001	+	83576	Sort1	sortilin 1	312	514	3491	0.147236	464	2321	0.199914	4.98e-07	gain	1.2373e-06
gene6817	Chr2	211320804	211324804	4001	-	362019	RGD1310209	NA	196	1116	3597	0.310259	759	2930	0.259044	9.7e-06	loss	1.66625e-05
gene6832	Chr2	211738571	211742571	4001	+	100363095	Henmt1	HEN1 methyltransferase homolog 1 (Arabidopsis)	186	979	2971	0.329519	717	1817	0.394606	9.38e-06	gain	1.61841e-05
gene6883	Chr2	219691766	219695766	4001	+	102548510	LOC102548510	NA	292	408	1914	0.213166	374	1392	0.268678	0.000266175	gain	0.000315599
gene6889	Chr2	220411049	220415049	4001	-	102548573	LOC102548573	NA	82	602	1184	0.508446	518	874	0.592677	0.000204277	gain	0.000248306
gene6895	Chr2	221099334	221103334	4001	-	310815	Snx7	NA	152	408	1752	0.232877	356	1147	0.310375	8.33e-06	gain	1.46029e-05
gene6909	Chr2	224721129	224725129	4001	-	65026	Rwdd3	RWD domain containing 3	162	1112	3342	0.332735	833	2040	0.408333	8.37e-08	gain	2.59946e-07
gene6912	Chr2	224849352	224853352	4001	+	362031	Alg14	ALG14, UDP-N-acetylglucosaminyltransferase subunit	218	1031	6096	0.169127	775	3231	0.239864	8.79e-15	gain	1.58047e-13
gene6917	Chr2	225264371	225268371	4001	-	102554656	LOC102554656	NA	100	1048	1752	0.598174	878	1326	0.662142	0.00035124	gain	0.000405551
gene6928	Chr2	225870772	225874772	4001	-	100431157	Trnar-ucu	NA	430	1191	6137	0.194069	764	2781	0.274721	1.07e-15	gain	2.37749e-14
gene6929	Chr2	225871433	225875433	4001	-	100314118	Mir760	microRNA 760	426	902	5929	0.152134	560	2621	0.213659	6.18e-11	gain	4.74437e-10
gene6964	Chr2	230272036	230276036	4001	-	295462	Ccdc109b	NA	223	409	2128	0.192199	395	1541	0.256327	7.14e-06	gain	1.28042e-05
gene6967	Chr2	230385830	230389830	4001	-	103691692	LOC103691692	NA	92	526	716	0.734637	724	861	0.840883	6.72e-07	gain	1.604e-06
gene6982	Chr2	232125438	232129438	4001	+	310877	Tifa	TRAF-interacting protein with forkhead-associated domain	228	642	3585	0.179079	497	2166	0.229455	7.14e-06	gain	1.28042e-05
gene7021	Chr2	236140765	236144765	4001	+	102552237	LOC102552237	NA	200	1590	2631	0.604333	1532	2310	0.663203	3.08e-05	gain	4.60484e-05
gene7030	Chr2	236603695	236607695	4001	+	295443	Papss1	3-phosphoadenosine 5-phosphosulfate synthase 1	202	570	2642	0.215746	530	1683	0.314914	4.53e-12	gain	4.83613e-11
gene7070	Chr2	240609560	240613560	4001	-	295457	Cisd2	CDGSH iron sulfur domain 2	240	764	4364	0.175069	494	1935	0.255297	5.22e-12	gain	5.48702e-11
gene7090	Chr2	243158821	243162821	4001	+	362045	Lamtor3	late endosomal/lysosomal adaptor, MAPK and MTOR activator 3	158	849	2220	0.382432	530	1652	0.320823	0.000107467	loss	0.000140128
gene7096	Chr2	243332807	243336807	4001	+	102555814	LOC102555814	NA	104	1106	1264	0.875	870	1055	0.824645	0.000839524	loss	0.000883488
gene7097	Chr2	243405608	243409608	4001	-	310900	Mttp	microsomal triglyceride transfer protein	106	784	1963	0.399389	651	1416	0.459746	0.000529014	gain	0.000582512
gene7112	Chr2	243775673	243779673	4001	-	295500	Metap1	methionyl aminopeptidase 1	282	956	2550	0.374902	701	2242	0.312667	1.11e-05	loss	1.8657e-05
gene7122	Chr2	244519605	244523605	4001	+	499719	Stpg2	sperm-tail PG-rich repeat containing 2	156	1003	2624	0.382241	714	1511	0.472535	5.55e-08	gain	1.82091e-07
gene7171	Chr2	251451500	251455500	4001	+	292160	Znhit6	zinc finger, HIT-type containing 6	220	1348	3208	0.4202	1138	2362	0.481795	9.08e-06	gain	1.5736e-05
gene7172	Chr2	251530312	251534312	4001	-	83476	Cyr61	cysteine-rich, angiogenic inducer, 61	302	746	5305	0.140622	617	3135	0.19681	1.53e-10	gain	1.02992e-09
gene7173	Chr2	251531682	251535682	4001	+	102553018	LOC102553018	NA	278	1058	3961	0.267104	806	2390	0.337238	1.44e-08	gain	5.466e-08
gene7180	Chr2	251897459	251901459	4001	+	103691728	LOC103691728	NA	128	1048	2447	0.42828	901	1751	0.514563	1.01e-07	gain	3.08417e-07
gene7184	Chr2	252089176	252093176	4001	+	66025	Lpar3	lysophosphatidic acid receptor 3	224	803	2354	0.341121	657	1644	0.399635	0.00019789	gain	0.000241135
gene7193	Chr2	252450282	252454282	4001	+	114768	Uox	urate oxidase	138	995	3383	0.294118	804	2224	0.361511	3.6e-07	gain	9.28189e-07
gene7195	Chr2	252689886	252693886	4001	-	293508	Prkacb	protein kinase, cAMP dependent, catalytic, beta	260	908	4671	0.194391	751	2687	0.279494	1.65e-15	gain	3.41625e-14
gene7208	Chr2	255904317	255908317	4001	-	102548237	LOC102548237	NA	56	591	763	0.774574	597	687	0.868996	5.7e-06	gain	1.05758e-05
gene7209	Chr2	255905702	255909702	4001	+	295554	RGD1566247	NA	72	754	998	0.755511	726	887	0.818489	0.000946305	gain	0.000979641
gene7210	Chr2	256152654	256156654	4001	-	54235	Calm-ps1	calmodulin pseudogene 1	88	1080	1263	0.855107	998	1099	0.908098	0.000105109	gain	0.000137381
gene7224	Chr2	257482608	257486608	4001	-	246172	Nexn	nexilin (F actin binding protein)	300	1129	2240	0.504018	1096	1922	0.570239	2.94e-05	gain	4.41727e-05
gene7228	Chr2	257602215	257606215	4001	+	102548604	LOC102548604	NA	356	627	4722	0.132783	377	2018	0.186819	6.38e-08	gain	2.03936e-07
gene7229	Chr2	257602837	257606837	4001	+	310958	Zzz3	zinc finger, ZZ-type containing 3	364	708	4978	0.142226	446	2194	0.203282	1.03e-09	gain	5.32134e-09
gene7248	Chr2	260146589	260150589	4001	-	24158	Acadm	acyl-CoA dehydrogenase, C-4 to C-12 straight chain	196	663	3451	0.192118	479	1953	0.245264	9.37e-06	gain	1.6177e-05
gene7261	Chr2	261400927	261404927	4001	-	310935	Fpgt	fucose-1-phosphate guanylyltransferase	146	775	3003	0.258075	647	1721	0.375944	8.48e-16	gain	1.98084e-14
gene7262	Chr2	261401040	261405040	4001	+	499732	Lrriq3	leucine-rich repeats and IQ motif containing 3	148	815	3044	0.26774	666	1740	0.382759	4.39e-15	gain	8.63156e-14
gene7318	Chr3	1476431	1480431	4001	+	311785	Psd4	pleckstrin and Sec7 domain containing 4	136	817	3009	0.271519	600	1787	0.335758	5.29e-06	gain	9.88214e-06
gene7331	Chr3	2259950	2263950	4001	+	117536	Nsmf	NMDA receptor synaptonuclear signaling and neuronal migration factor	228	1725	3338	0.516777	1218	2033	0.599115	1.53e-08	gain	5.77554e-08
gene7336	Chr3	2429148	2433148	4001	-	311796	Nelfb	negative elongation factor complex member B	214	1076	3783	0.28443	716	3216	0.222637	1.3e-08	loss	5.01114e-08
gene7344	Chr3	2460466	2464466	4001	+	499748	Rnf208	ring finger protein 208	318	1129	2652	0.425716	892	2480	0.359677	2.71e-06	loss	5.43392e-06
gene7352	Chr3	2532669	2536669	4001	-	24408	Grin1	glutamate receptor, ionotropic, N-methyl D-aspartate 1	238	876	3139	0.27907	655	3118	0.210071	1.24e-09	loss	6.26418e-09
gene7364	Chr3	2678612	2682612	4001	-	296565	RGD1306215	similar to hypothetical protein MGC36831	184	1070	3860	0.277202	713	2074	0.34378	3.23e-07	gain	8.50442e-07
gene7365	Chr3	2678539	2682539	4001	+	103691748	LOC103691748	NA	186	1095	3887	0.281708	729	2092	0.34847	3e-07	gain	7.96019e-07
gene7368	Chr3	2725616	2729616	4001	-	296545	C8g	complement component 8, gamma polypeptide	212	1305	4383	0.297741	1027	2752	0.373183	2.71e-10	gain	1.65692e-09
gene7369	Chr3	2724735	2728735	4001	+	362081	Fbxw5	F-box and WD repeat domain containing 5	208	820	4622	0.177412	661	2784	0.237428	2.85e-09	gain	1.32693e-08
gene7402	Chr3	3474242	3478242	4001	-	362087	Ubac1	UBA domain containing 1	220	1036	3645	0.284225	715	2041	0.350318	6.22e-07	gain	1.50436e-06
gene7410	Chr3	3765394	3769394	4001	+	246254	Gpsm1	G-protein signaling modulator 1	284	627	1456	0.430632	380	1073	0.354147	0.000140584	loss	0.000177713
gene7423	Chr3	4053384	4057384	4001	-	311821	Agpat2	1-acylglycerol-3-phosphate O-acyltransferase 2	302	757	3649	0.207454	590	2257	0.261409	3.78e-06	gain	7.32677e-06
gene7473	Chr3	5691273	5695273	4001	-	685169	Fam163b	family with sequence similarity 163, member B	206	810	2238	0.36193	786	1897	0.414338	0.000648758	gain	0.000698053
gene7475	Chr3	5800146	5804146	4001	-	114123	Sardh	sarcosine dehydrogenase	102	509	2049	0.248414	356	1085	0.328111	4.75e-06	gain	8.99636e-06
gene7477	Chr3	5800272	5804272	4001	+	103691757	LOC103691757	NA	102	510	2047	0.249145	350	1073	0.326188	1.06e-05	gain	1.79269e-05
gene7491	Chr3	7031085	7035085	4001	-	103691763	LOC103691763	NA	378	1008	2663	0.37852	961	2178	0.44123	1.66e-05	gain	2.67341e-05
gene7492	Chr3	7030234	7034234	4001	+	685398	Ppp1r26	NA	358	862	2568	0.33567	821	2084	0.393954	6.2e-05	gain	8.61006e-05
gene7507	Chr3	7633652	7637652	4001	+	499766	Ttf1	NA	154	1154	2743	0.420707	1013	1914	0.529258	3.36e-12	gain	3.6879e-11
gene7523	Chr3	8448275	8452275	4001	+	29479	Odf2	outer dense fiber of sperm tails 2	326	1179	4370	0.269794	841	2560	0.328516	6.25e-07	gain	1.51028e-06
gene7525	Chr3	8532440	8536440	4001	+	64159	Sptan1	spectrin, alpha, non-erythrocytic 1	310	619	3717	0.166532	467	2146	0.217614	3.33e-06	gain	6.5427e-06
gene7526	Chr3	8613329	8617329	4001	-	296618	Wdr34	WD repeat domain 34	208	1081	3714	0.291061	713	1827	0.390257	2.42e-12	gain	2.76731e-11
gene7529	Chr3	8699977	8703977	4001	-	311842	Zer1	zyg-11 related, cell cycle regulator	180	791	3477	0.227495	558	1962	0.284404	7.11e-06	gain	1.27672e-05
gene7531	Chr3	8699849	8703849	4001	+	499768	Tbc1d13	NA	182	783	3460	0.226301	560	1956	0.286299	2.49e-06	gain	5.08228e-06
gene7533	Chr3	8739833	8743833	4001	+	362100	Endog	endonuclease G	258	848	5884	0.14412	631	3045	0.207225	8.38e-13	gain	1.05542e-11
gene7534	Chr3	8749626	8753626	4001	-	499770	LOC499770	similar to LOC495800 protein	180	1435	3502	0.409766	1024	2181	0.469509	1.7e-05	gain	2.72979e-05
gene7537	Chr3	8827593	8831593	4001	+	296621	Phyhd1	phytanoyl-CoA dioxygenase domain containing 1	119	1354	1965	0.689059	908	1213	0.748557	0.000378737	gain	0.000432548
gene7540	Chr3	8922055	8926055	4001	-	311848	Sh3glb2	SH3-domain GRB2-like endophilin B2	218	995	3557	0.27973	682	1702	0.400705	8.24e-17	gain	2.37052e-15
gene7550	Chr3	9260628	9264628	4001	-	362107	Aif1l	allograft inflammatory factor 1-like	275	837	2293	0.365024	790	1787	0.442082	1.49e-06	gain	3.22165e-06
gene7561	Chr3	9679871	9683871	4001	+	113931	Prrx2	paired related homeobox 2	280	693	1871	0.37039	769	1734	0.443483	1.42e-05	gain	2.32526e-05
gene7576	Chr3	10373838	10377838	4001	-	25698	Ass1	argininosuccinate synthase 1	204	665	3639	0.182743	489	2091	0.233859	7.86e-06	gain	1.38948e-05
gene7581	Chr3	10692654	10696654	4001	-	311857	Gpr107	G protein-coupled receptor 107	180	637	3178	0.200441	471	1783	0.264162	7.21e-07	gain	1.70901e-06
gene7588	Chr3	11102715	11106715	4001	-	103691794	LOC103691794	NA	313	726	2548	0.284929	598	1715	0.348688	1.81e-05	gain	2.87768e-05
gene7592	Chr3	11252809	11256809	4001	-	103691765	LOC103691765	NA	192	655	4310	0.151972	502	2395	0.209603	1.3e-08	gain	5.01114e-08
gene7593	Chr3	11275757	11279757	4001	-	311864	Uck1	uridine-cytidine kinase 1	202	860	2799	0.307253	803	1978	0.405966	2.13e-11	gain	1.8718e-10
gene7615	Chr3	11792727	11796727	4001	+	362112	Tor2a	torsin family 2, member A	182	781	3812	0.204879	561	2043	0.274596	9.01e-09	gain	3.59479e-08
gene7626	Chr3	12413083	12417083	4001	-	100361774	Ralgps1	NA	248	581	2551	0.227754	448	1548	0.289406	1.83e-05	gain	2.90272e-05
gene7627	Chr3	12260822	12264822	4001	+	171100	Angptl2	angiopoietin-like 2	128	630	2144	0.293843	565	1542	0.366407	7.36e-06	gain	1.31127e-05
gene7629	Chr3	12507374	12511374	4001	-	311872	Zbtb43	zinc finger and BTB domain containing 43	260	602	4925	0.122234	497	2862	0.173655	2.78e-09	gain	1.29654e-08
gene7632	Chr3	12942598	12946598	4001	-	362118	Mvb12b	multivesicular body subunit 12B	364	1533	2966	0.516858	1266	2122	0.596607	5.8e-08	gain	1.89158e-07
gene7642	Chr3	13894989	13898989	4001	-	311881	Fbxw2	F-box and WD repeat domain containing 2	213	610	5311	0.114856	539	2657	0.20286	5.91e-23	gain	5.76858e-21
gene7644	Chr3	13935038	13939038	4001	-	296651	Psmd5	proteasome (prosome, macropain) 26S subunit, non-ATPase, 5	120	396	2203	0.179755	384	1556	0.246787	1.61e-06	gain	3.45379e-06
gene7657	Chr3	14297439	14301439	4001	+	311886	Cntrl	NA	200	625	2788	0.224175	421	1516	0.277704	0.000137365	gain	0.000174289
gene7660	Chr3	14454039	14458039	4001	-	102554040	LOC102554040	NA	224	1160	2352	0.493197	1246	2286	0.545057	0.000469253	gain	0.000523457
gene7661	Chr3	14454114	14458114	4001	+	296654	Gsn	gelsolin	224	1160	2352	0.493197	1246	2286	0.545057	0.000469253	gain	0.000523457
gene7671	Chr3	15310303	15314303	4001	-	689746	Ttll11	NA	324	1039	3374	0.307943	815	2158	0.377665	2.81e-07	gain	7.49974e-07
gene7938	Chr3	35799462	35803462	4001	-	362134	Mmadhc	methylmalonic aciduria (cobalamin deficiency) cblD type, with homocystinuria	164	744	2878	0.258513	614	1975	0.310886	9.43e-05	gain	0.000124564
gene7939	Chr3	35799415	35803415	4001	+	102555425	LOC102555425	NA	164	725	2861	0.253408	624	1985	0.314358	6.66e-06	gain	1.21103e-05
gene7959	Chr3	38210349	38214349	4001	-	103691808	LOC103691808	NA	298	449	2320	0.193534	436	1569	0.277884	4.75e-09	gain	2.04116e-08
gene7980	Chr3	42378983	42382983	4001	+	102552919	LOC102552919	NA	44	564	672	0.839286	498	546	0.912088	0.000175522	gain	0.000216863
gene7985	Chr3	43221927	43225927	4001	+	25062	Gpd2	glycerol-3-phosphate dehydrogenase 2, mitochondrial	248	1386	3902	0.355202	854	2057	0.415168	1.01e-05	gain	1.72521e-05
gene7993	Chr3	44340501	44344501	4001	-	245921	Acvr1c	activin A receptor, type IC	242	531	1822	0.291438	475	1327	0.35795	0.000118673	gain	0.000153349
gene8001	Chr3	44804106	44808106	4001	+	295620	Upp2	uridine phosphorylase 2	114	1331	2596	0.512712	932	1515	0.615182	9.61e-10	gain	5.0411e-09
gene8003	Chr3	44894874	44898874	4001	+	102556209	LOC102556209	NA	128	1404	2385	0.588679	1131	1619	0.698579	1.24e-11	gain	1.16458e-10
gene8006	Chr3	45537149	45541149	4001	+	362136	Dapl1	death associated protein-like 1	120	1149	1586	0.724464	913	1396	0.654011	5.05e-05	loss	7.15482e-05
gene8017	Chr3	46359985	46363985	4001	-	102465147	Mir6216	microRNA mir-6216	160	1374	4174	0.329181	988	2156	0.458256	1.08e-21	gain	7.76747e-20
gene8047	Chr3	51298364	51302364	4001	-	311088	Cobll1	NA	146	929	2295	0.404793	624	1205	0.517842	9.38e-10	gain	4.94895e-09
gene8070	Chr3	54807268	54811268	4001	+	103690367	LOC103690367	NA	56	488	624	0.782051	441	514	0.857977	0.00120888	gain	0.00121824
gene8076	Chr3	55449934	55453934	4001	-	295661	Spc25	SPC25, NDC80 kinetochore complex component	188	879	3577	0.245737	882	2469	0.35723	5.48e-19	gain	2.62752e-17
gene8078	Chr3	55585946	55589946	4001	-	83569	Abcb11	ATP-binding cassette, subfamily B (MDR/TAP), member 11	86	569	1361	0.418075	502	914	0.549234	3.84e-09	gain	1.70924e-08
gene8089	Chr3	56055043	56059043	4001	+	311114	Klhl23	kelch-like family member 23	322	1070	2626	0.407464	832	1818	0.457646	0.000996245	gain	0.00102428
gene8108	Chr3	57815689	57819689	4001	+	116659	Dync1i2	dynein cytoplasmic 1 intermediate chain 2	164	661	3117	0.212063	624	2262	0.275862	2.07e-07	gain	5.82028e-07
gene8118	Chr3	58303724	58307724	4001	-	103691816	LOC103691816	NA	110	505	720	0.701389	441	558	0.790323	0.000362956	gain	0.00041714
gene8120	Chr3	58440904	58444904	4001	+	114517	Itga6	integrin, alpha 6	324	866	4177	0.207326	643	2491	0.258129	3.88e-06	gain	7.50463e-06
gene8122	Chr3	58630380	58634380	4001	+	252857	Rapgef4	NA	216	1092	1561	0.699552	970	1530	0.633987	0.000145315	loss	0.00018317
gene8137	Chr3	59773830	59777830	4001	+	102546819	LOC102546819	NA	218	1204	2184	0.551282	1153	1854	0.621899	1.06e-05	gain	1.79269e-05
gene8173	Chr3	61683619	61687619	4001	+	288151	Hoxd1	homeo box D1	350	687	2644	0.259834	631	3280	0.192378	3.17e-09	loss	1.44635e-08
gene8183	Chr3	62646352	62650352	4001	+	84114	Agps	alkylglycerone phosphate synthase	254	869	3516	0.247156	765	2482	0.308219	4.64e-07	gain	1.16341e-06
gene8189	Chr3	63205962	63209962	4001	-	25310	Cyct	cytochrome c, testis	78	714	1026	0.695906	562	919	0.611534	0.00013536	loss	0.000172004
gene8232	Chr3	67722926	67726926	4001	-	103691837	LOC103691837	NA	120	510	715	0.713287	552	697	0.791966	0.000735376	gain	0.000784765
gene8246	Chr3	71018426	71022426	4001	+	362154	Zc3h15	zinc finger CCCH-type containing 15	226	492	3894	0.126348	423	1998	0.211712	1.01e-15	gain	2.30028e-14
gene8251	Chr3	71293644	71297644	4001	-	296455	Zswim2	zinc finger, SWIM-type containing 2	94	372	1057	0.351939	343	774	0.443152	0.000111032	gain	0.000144431
gene8255	Chr3	71510737	71514737	4001	+	100909421	LOC100909421	NA	32	318	454	0.700441	364	453	0.803532	0.000440369	gain	0.000493589
gene8276	Chr3	72265512	72269512	4001	+	102554396	LOC102554396	NA	180	653	1997	0.32699	500	1297	0.385505	0.000712565	gain	0.000762506
gene8393	Chr3	74623517	74627517	4001	-	404873	Olr538-ps	olfactory receptor pseudogene 538	24	259	356	0.727528	204	340	0.6	0.000452355	loss	0.00050626
gene8635	Chr3	79494520	79498520	4001	-	102555600	LOC102555600	NA	174	665	3346	0.198745	492	1578	0.311787	2.73e-16	gain	7.24378e-15
gene8637	Chr3	79494239	79498239	4001	+	311182	Nup160	nucleoporin 160	167	792	3085	0.256726	573	1420	0.403521	6.34e-21	gain	4.02959e-19
gene8650	Chr3	79874938	79878938	4001	+	29677	Psmc3	proteasome (prosome, macropain) 26S subunit, ATPase 3	191	703	3161	0.222398	596	2115	0.281797	2.37e-06	gain	4.85184e-06
gene8651	Chr3	79890639	79894639	4001	-	295928	Slc39a13	solute carrier family 39 (zinc transporter), member 13	190	759	2235	0.339597	542	1302	0.416283	1.04e-05	gain	1.76871e-05
gene8761	Chr3	93787580	93791580	4001	-	362173	Caprin1	cell cycle associated protein 1	64	655	1513	0.432915	509	924	0.550866	5.38e-08	gain	1.76938e-07
gene8790	Chr3	95953027	95957027	4001	-	687694	RGD1566052	similar to elongation protein 4 homolog	130	474	2692	0.176077	327	1430	0.228671	8e-05	gain	0.000107598
gene8791	Chr3	95953125	95957125	4001	+	691145	Immp1l	NA	130	474	2692	0.176077	327	1430	0.228671	8e-05	gain	0.000107598
gene8801	Chr3	98291298	98295298	4001	+	25469	Kcna4	potassium voltage-gated channel, shaker-related subfamily, member 4	158	645	1913	0.337167	616	1526	0.40367	8.78e-05	gain	0.000116881
gene8820	Chr3	101463995	101467995	4001	-	64564	Bbox1	butyrobetaine (gamma), 2-oxoglutarate dioxygenase (gamma-butyrobetaine hydroxylase) 1	80	492	2380	0.206723	384	1463	0.262474	9.76e-05	gain	0.000128426
gene8824	Chr3	102149493	102153493	4001	-	311287	Ano3	NA	104	823	1728	0.476273	795	1420	0.559859	5.86e-06	gain	1.08139e-05
gene8853	Chr3	102824379	102828379	4001	-	296022	Olr769	olfactory receptor 769	50	716	929	0.770721	542	783	0.692209	0.000328384	loss	0.000381093
gene8947	Chr3	109860120	109864120	4001	+	445442	Thbs1	thrombospondin 1	176	921	1469	0.626957	742	1357	0.546794	2.37e-05	loss	3.64298e-05
gene8963	Chr3	110554813	110558813	4001	-	311323	RGD1565536	NA	153	849	2225	0.381573	595	1352	0.440089	0.000619712	gain	0.000669966
gene8969	Chr3	110732105	110736105	4001	+	691394	Chst14	carbohydrate (N-acetylgalactosamine 4-0) sulfotransferase 14	212	1092	2395	0.45595	857	2333	0.367338	2.98e-09	loss	1.3804e-08
gene8988	Chr3	111296713	111300713	4001	+	499872	Dppa3-ps1	NA	146	678	827	0.819831	462	521	0.886756	0.000893122	gain	0.000929959
gene9031	Chr3	112674608	112678608	4001	-	311348	Cdan1	NA	294	1048	4501	0.232837	787	2739	0.287331	6.93e-07	gain	1.64836e-06
gene9035	Chr3	112948970	112952970	4001	+	362201	Ccndbp1	cyclin D-type binding-protein 1	146	836	2789	0.299749	644	1815	0.354821	0.000135053	gain	0.000171834
gene9059	Chr3	113816649	113820649	4001	+	362204	Casc4	cancer susceptibility candidate 4	296	691	2224	0.310701	591	2414	0.244822	1.28e-06	loss	2.828e-06
gene9064	Chr3	114062744	114066744	4001	-	311372	Spg11	spastic paraplegia 11 (autosomal recessive)	150	1004	3353	0.299433	621	1766	0.351642	0.000184235	gain	0.000226095
gene9098	Chr3	117387582	117391582	4001	-	679712	Myef2	myelin expression factor 2	258	878	2580	0.34031	542	2178	0.248852	4.8e-11	loss	3.78052e-10
gene9116	Chr3	118425896	118429896	4001	-	296118	Fam227b	family with sequence similarity 227, member B	153	801	2971	0.269606	675	1808	0.373341	1e-12	gain	1.24795e-11
gene9132	Chr3	119496462	119500462	4001	+	679959	Mtfr1-ps1	NA	98	707	1496	0.472594	685	1276	0.536834	0.000839023	gain	0.000883301
gene9150	Chr3	120009392	120013392	4001	-	296131	Fahd2a	fumarylacetoacetate hydrolase domain containing 2A	146	1047	2472	0.423544	981	1891	0.518773	2.32e-09	gain	1.09698e-08
gene9159	Chr3	120253886	120257886	4001	+	102555822	LOC102555822	NA	111	985	1257	0.783612	909	1070	0.849533	6.52e-05	gain	8.96787e-05
gene9178	Chr3	121486528	121490528	4001	-	311414	Zc3h8	zinc finger CCCH type containing 8	148	629	2117	0.297119	394	1112	0.354317	0.000984196	gain	0.00101387
gene9210	Chr3	122918684	122922684	4001	-	296156	Cpxm1	carboxypeptidase X (M14 family), member 1	188	1183	1830	0.646448	877	1243	0.705551	0.000713946	gain	0.000763663
gene9217	Chr3	123091264	123095264	4001	+	362216	Mrps26	mitochondrial ribosomal protein S26	212	695	3001	0.231589	536	1808	0.29646	1.59e-06	gain	3.41357e-06
gene9224	Chr3	123204828	123208828	4001	-	296162	Ddrgk1	DDRGK domain containing 1	186	1501	3040	0.49375	1051	1863	0.564144	3.55e-06	gain	6.93506e-06
gene9237	Chr3	123700732	123704732	4001	-	311428	RGD1311739	similar to RIKEN cDNA 1700037H04	230	766	4422	0.173225	595	2621	0.227013	1.34e-07	gain	3.9937e-07
gene9241	Chr3	123752038	123756038	4001	+	499893	Ap5s1	adaptor-related protein complex 5, sigma 1 subunit	140	664	3147	0.210995	436	1560	0.279487	5.88e-07	gain	1.43868e-06
gene9247	Chr3	123966576	123970576	4001	-	681040	LOC681040	NA	162	1205	2610	0.461686	944	1801	0.524153	6.36e-05	gain	8.80541e-05
gene9257	Chr3	124513922	124517922	4001	+	24686	Prnp	prion protein	176	724	2392	0.302676	663	1807	0.366906	2.19e-05	gain	3.40653e-05
gene9272	Chr3	125426260	125430260	4001	+	24259	Chgb	chromogranin B (secretogranin 1)	154	645	1980	0.325758	426	1596	0.266917	0.000166126	loss	0.000206263
gene9355	Chr3	138706332	138710332	4001	-	29459	Rbbp9	retinoblastoma binding protein 9	109	706	1676	0.421241	410	1161	0.353144	0.000322086	loss	0.00037442
gene9374	Chr3	140726303	140730303	4001	-	296211	Ralgapa2	NA	220	727	2700	0.269259	593	1485	0.399327	2.64e-16	gain	7.14368e-15
gene9398	Chr3	143061904	143065904	4001	-	499903	Napb	N-ethylmaleimide-sensitive factor attachment protein, beta	162	736	2662	0.276484	460	2178	0.211203	4.27e-07	loss	1.07755e-06
gene9481	Chr3	146693366	146697366	4001	+	499914	Gins1	GINS complex subunit 1 (Psf1 homolog)	96	746	2756	0.270682	553	1676	0.329952	4.09e-05	gain	5.88005e-05
gene9485	Chr3	146812428	146816428	4001	-	311530	Nanp	N-acetylneuraminic acid phosphatase	192	650	4053	0.160375	499	2318	0.215272	1.68e-07	gain	4.87932e-07
gene9490	Chr3	147041147	147045147	4001	-	102548575	LOC102548575	NA	330	634	2775	0.228468	410	1459	0.281014	0.000242003	gain	0.000290029
gene9491	Chr3	147040944	147044944	4001	+	25639	Fkbp1a	FK506 binding protein 1a	326	640	2768	0.231214	447	1487	0.300605	1.95e-06	gain	4.10582e-06
gene9501	Chr3	147485170	147489170	4001	-	311535	Fam110a	family with sequence similarity 110, member A	191	1395	3105	0.449275	1069	1982	0.539354	2.03e-09	gain	9.81945e-09
gene9506	Chr3	147711810	147715810	4001	+	116549	Csnk2a1	casein kinase 2, alpha 1 polypeptide	220	304	1583	0.19204	252	835	0.301796	7.35e-09	gain	2.99367e-08
gene9529	Chr3	148165190	148169190	4001	+	689500	Mcts2	NA	184	1648	3479	0.473699	1215	2263	0.536898	5.53e-06	gain	1.03023e-05
gene9532	Chr3	148311810	148315810	4001	-	24888	Bcl2l1	Bcl2-like 1	328	1075	6036	0.178098	892	3151	0.283085	4.38e-28	gain	9.20811e-26
gene9533	Chr3	148325965	148329965	4001	+	311546	Tpx2	TPX2, microtubule-associated	152	1094	3710	0.294879	746	2111	0.353387	8.31e-06	gain	1.45865e-05
gene9537	Chr3	148426494	148430494	4001	-	362238	Dusp15	dual specificity phosphatase 15	188	932	1825	0.510685	740	1271	0.582219	0.000114068	gain	0.000148169
gene9542	Chr3	148577917	148581917	4001	+	25734	Hck	hemopoietic cell kinase	238	842	2222	0.378938	823	1886	0.436373	0.000230372	gain	0.000277604
gene9545	Chr3	148704972	148708972	4001	-	296280	Tspyl3	TSPY-like 3	168	1384	2202	0.62852	1162	2019	0.575532	0.000521584	loss	0.000576188
gene9560	Chr3	149219353	149223353	4001	+	114764	Mapre1	microtubule-associated protein, RP/EB family, member 1	266	856	3419	0.250366	654	2036	0.321218	6.6e-08	gain	2.09986e-07
gene9583	Chr3	149903983	149907983	4001	-	362242	Snta1	syntrophin, alpha 1	268	944	2972	0.317631	767	2043	0.375428	3.65e-05	gain	5.33161e-05
gene9588	Chr3	150060311	150064311	4001	-	311562	Necab3	N-terminal EF-hand calcium binding protein 3	150	1011	1831	0.552157	702	1131	0.62069	0.000318298	gain	0.000370805
gene9592	Chr3	150106893	150110893	4001	-	282634	Pxmp4	peroxisomal membrane protein 4	156	740	4545	0.162816	530	2456	0.215798	1.62e-07	gain	4.72011e-07
gene9604	Chr3	150634521	150638521	4001	+	103691940	LOC103691940	NA	134	887	2211	0.401176	748	1497	0.499666	1.37e-08	gain	5.25135e-08
gene9608	Chr3	150799289	150803289	4001	+	362245	Map1lc3a	microtubule-associated protein 1 light chain 3 alpha	296	1200	3592	0.334076	750	1886	0.397667	6.52e-06	gain	1.18874e-05
gene9625	Chr3	151361188	151365188	4001	-	305506	Eif6	eukaryotic translation initiation factor 6	202	1048	4195	0.249821	845	2668	0.316717	7.32e-09	gain	2.9859e-08
gene9675	Chr3	153489151	153493151	4001	+	499934	Manbal	mannosidase, beta A, lysosomal-like	158	1035	2872	0.360376	996	1957	0.508942	1.25e-22	gain	1.13875e-20
gene9683	Chr3	154040096	154044096	4001	-	171113	Blcap	bladder cancer associated protein	199	1509	2746	0.549527	1379	2135	0.645902	8.44e-11	gain	6.20068e-10
gene9692	Chr3	154714243	154718243	4001	-	311592	RGD1563354	NA	180	771	1232	0.625812	726	1001	0.725275	1.38e-06	gain	3.02207e-06
gene9695	Chr3	154829362	154833362	4001	-	680485	LOC680485	NA	130	848	1155	0.734199	816	1015	0.803941	0.000166126	gain	0.000206263
gene9709	Chr3	155295559	155299559	4001	+	362260	Dhx35	DEAH (Asp-Glu-Ala-His) box polypeptide 35	188	986	3915	0.251852	826	2273	0.363396	1.5e-18	gain	6.72049e-17
gene9714	Chr3	156331523	156335523	4001	-	103691947	LOC103691947	NA	124	1382	1797	0.76906	858	1201	0.714405	0.000859825	loss	0.000900691
gene9729	Chr3	157097326	157101326	4001	-	311607	Chd6	chromodomain helicase DNA binding protein 6	324	911	4138	0.220155	695	2538	0.273838	1.54e-06	gain	3.31664e-06
gene9753	Chr3	159314586	159318586	4001	+	311613	L3mbtl1	NA	156	709	1490	0.475839	568	1472	0.38587	1.7e-06	loss	3.62693e-06
gene9761	Chr3	159821755	159825755	4001	+	311616	Gdap1l1	ganglioside-induced differentiation-associated protein 1-like 1	172	523	1542	0.33917	512	1218	0.420361	2.07e-05	gain	3.23645e-05
gene9762	Chr3	159861506	159865506	4001	-	311617	Fitm2	fat storage-inducing transmembrane protein 2	228	809	4886	0.165575	640	2864	0.223464	1.93e-09	gain	9.4023e-09
gene9763	Chr3	159861880	159865880	4001	+	103691964	LOC103691964	NA	222	740	4755	0.155626	604	2796	0.216023	3.35e-10	gain	2.0034e-09
gene9794	Chr3	160851650	160855650	4001	-	296358	Matn4	matrilin 4	252	861	3110	0.276849	756	2305	0.327983	6.87e-05	gain	9.37379e-05
gene9801	Chr3	160942293	160946293	4001	+	296360	Pigt	phosphatidylinositol glycan anchor biosynthesis, class T	170	682	3160	0.215823	494	1722	0.286876	1.33e-07	gain	3.96822e-07
gene9821	Chr3	161234971	161238971	4001	+	296368	Ube2c	ubiquitin-conjugating enzyme E2C	218	1314	4481	0.293238	873	2346	0.372123	2.73e-10	gain	1.66542e-09
gene9827	Chr3	161292125	161296125	4001	-	499943	Spata25	spermatogenesis associated 25	96	1538	1890	0.813757	913	1197	0.76274	0.000766753	loss	0.000815066
gene9834	Chr3	161376075	161380075	4001	-	259270	Zfp335	NA	268	952	4795	0.19854	580	2276	0.254833	2.81e-07	gain	7.49974e-07
gene9840	Chr3	161811074	161815074	4001	-	311637	Slc35c2	solute carrier family 35 (GDP-fucose transporter), member C2	188	1044	3311	0.315313	883	2181	0.40486	9.41e-11	gain	6.75001e-10
gene9857	Chr3	163212617	163216617	4001	-	102551879	LOC102551879	NA	168	1352	2151	0.628545	1239	1797	0.689482	8.3e-05	gain	0.000111087
gene9858	Chr3	163475822	163479822	4001	-	311647	Prex1	phosphatidylinositol-3,4,5-trisphosphate-dependent Rac exchange factor 1	340	590	2638	0.223654	412	1345	0.30632	6.52e-08	gain	2.07925e-07
gene9860	Chr3	163568437	163572437	4001	+	296380	Arfgef2	ADP-ribosylation factor guanine nucleotide-exchange factor 2 (brefeldin A-inhibited)	220	606	3499	0.173192	480	1943	0.247041	5.96e-10	gain	3.28401e-09
gene9861	Chr3	163662075	163666075	4001	+	362273	Cse1l	CSE1 chromosome segregation 1-like (yeast)	270	878	5289	0.166005	649	2888	0.224723	7.23e-10	gain	3.91279e-09
gene9863	Chr3	163765236	163769236	4001	+	362274	Ddx27	DEAD (Asp-Glu-Ala-Asp) box polypeptide 27	174	955	3218	0.296768	506	2482	0.203868	2.07e-14	loss	3.49217e-13
gene9873	Chr3	164171059	164175059	4001	+	311651	Slc9a8	solute carrier family 9, subfamily A (NHE8, cation proton antiporter 8), member 8	246	868	2783	0.311894	930	2204	0.42196	1.73e-14	gain	2.97364e-13
gene9878	Chr3	164330648	164334648	4001	+	103691970	LOC103691970	NA	214	1073	2147	0.499767	1012	1630	0.620859	1.52e-12	gain	1.80616e-11
gene9883	Chr3	164597729	164601729	4001	+	103691972	LOC103691972	NA	138	1322	2313	0.571552	1017	1494	0.680723	9.82e-11	gain	7.00733e-10
gene9886	Chr3	164820111	164824111	4001	+	362279	Pard6b	par-6 family cell polarity regulator beta	416	1011	5618	0.179957	699	2951	0.236869	2.97e-09	gain	1.3804e-08
gene9891	Chr3	164962819	164966819	4001	-	64622	Adnp	activity-dependent neuroprotector homeobox	250	497	2179	0.228086	446	1423	0.313422	5.84e-08	gain	1.90009e-07
gene9895	Chr3	165237376	165241376	4001	+	102554533	LOC102554533	NA	148	1125	1875	0.6	1202	1824	0.658991	0.00024765	gain	0.000295952
gene9896	Chr3	165358292	165362292	4001	-	311658	Nfatc2	nuclear factor of activated T-cells, cytoplasmic, calcineurin-dependent 2	220	843	1408	0.598722	689	1000	0.689	1.06e-05	gain	1.79269e-05
gene9950	Chr3	170318329	170322329	4001	-	102549129	LOC102549129	NA	44	321	553	0.58047	287	415	0.691566	0.000518071	gain	0.00057277
gene9965	Chr3	171035896	171039896	4001	+	366262	Rbm38	RNA binding motif protein 38	406	1145	6903	0.16587	868	4016	0.216135	5.15e-10	gain	2.90205e-09
gene9971	Chr3	171211936	171215936	4001	+	362282	Pck1	phosphoenolpyruvate carboxykinase 1 (soluble)	168	808	4342	0.186089	544	1949	0.279117	6.28e-15	gain	1.15968e-13
gene9972	Chr3	171235701	171239701	4001	+	102550673	LOC102550673	NA	90	1104	1610	0.685714	798	1033	0.772507	2.57e-06	gain	5.20668e-06
gene9985	Chr3	171830558	171834558	4001	+	60431	Vapb	VAMP (vesicle-associated membrane protein)-associated protein B and C	244	1801	3977	0.452854	1502	2904	0.517218	3.42e-07	gain	8.8933e-07
gene9995	Chr3	172381430	172385430	4001	-	102548488	LOC102548488	NA	292	1300	2521	0.515668	1013	2304	0.43967	3.83e-07	loss	9.78261e-07
gene9997	Chr3	172508840	172512840	4001	+	679203	Nelfcd	negative elongation factor complex member C/D	242	1771	3538	0.500565	1555	2625	0.592381	9.26e-12	gain	9.03842e-11
gene9998	Chr3	172535877	172539877	4001	-	252929	Ctsz	cathepsin Z	188	587	1541	0.380921	607	1321	0.4595	3.54e-05	gain	5.18479e-05
gene10018	Chr3	173946298	173950298	4001	-	83820	Sycp2	synaptonemal complex protein 2	190	1533	2092	0.732792	1327	1958	0.677732	0.000158854	loss	0.000198546
gene10026	Chr3	175140253	175144253	4001	+	102554066	LOC102554066	NA	134	787	1477	0.532837	552	1270	0.434646	6.88e-07	loss	1.63932e-06
gene10028	Chr3	175362655	175366655	4001	-	682097	Taf4	NA	254	734	2741	0.267785	492	1505	0.32691	7.34e-05	gain	9.95544e-05
gene10033	Chr3	175477395	175481395	4001	-	85268	Hrh3	histamine receptor H3	390	574	4246	0.135186	576	2963	0.194398	1.56e-10	gain	1.04497e-09
gene10070	Chr3	176545965	176549965	4001	-	25590	Chrna4	cholinergic receptor, nicotinic, alpha 4 (neuronal)	292	628	1794	0.350056	649	1543	0.420609	4.83e-05	gain	6.87879e-05
gene10076	Chr3	176719098	176723098	4001	+	499953	RGD1564340	similar to hypothetical protein MGC5356	126	408	1135	0.359471	327	1150	0.284348	0.000172243	loss	0.000213198
gene10080	Chr3	176814108	176818108	4001	-	29246	Stmn3	stathmin-like 3	190	495	1443	0.343035	402	1432	0.280726	0.000385421	loss	0.000439264
gene10088	Chr3	176987653	176991653	4001	+	296480	Tpd52l2	tumor protein D52-like 2	168	618	3933	0.157132	485	2201	0.220354	4.32e-09	gain	1.88905e-08
gene10092	Chr3	177087240	177091240	4001	-	311721	Zfp512b	zinc finger protein 512B	244	748	2644	0.282905	588	1686	0.348754	9.06e-06	gain	1.57213e-05
gene10123	Chr4	197916	201916	4001	+	25689	Htr5a	5-hydroxytryptamine (serotonin) receptor 5A, G protein-coupled	182	1088	2373	0.458491	827	2091	0.395505	3.28e-05	loss	4.85078e-05
gene10232	Chr4	7255016	7259016	4001	+	362301	Tmub1	transmembrane and ubiquitin-like domain containing 1	162	1177	3241	0.36316	803	1751	0.458595	3.37e-10	gain	2.01096e-09
gene10240	Chr4	7353161	7357161	4001	+	117018	Kcnh2	potassium voltage-gated channel, subfamily H (eag-related), member 2	332	509	1980	0.257071	441	1417	0.311221	0.000606672	gain	0.000657168
gene10242	Chr4	7527106	7531106	4001	-	499974	Nupl2	nucleoporin like 2	162	545	3908	0.139458	441	2207	0.199819	4.75e-09	gain	2.04116e-08
gene10260	Chr4	9179528	9183528	4001	+	103692027	LOC103692027	NA	62	822	1263	0.650831	786	1093	0.719122	0.000433833	gain	0.000487728
gene10269	Chr4	9919615	9923615	4001	-	64198	Pmpcb	peptidase (mitochondrial processing) beta	202	995	3445	0.288824	752	2042	0.368266	5.75e-09	gain	2.44397e-08
gene10278	Chr4	10267999	10271999	4001	-	499979	Fam185a	family with sequence similarity 185, member A	230	855	3851	0.22202	682	2414	0.282519	2.14e-07	gain	5.97408e-07
gene10279	Chr4	10267798	10271798	4001	+	499980	Ccdc146	coiled-coil domain containing 146	232	861	3876	0.222136	687	2433	0.282367	2.06e-07	gain	5.79813e-07
gene10311	Chr4	14748106	14752106	4001	+	102551002	LOC102551002	NA	58	673	1134	0.593474	614	909	0.675468	0.000189525	gain	0.000231962
gene10315	Chr4	15503378	15507378	4001	-	24446	Hgf	hepatocyte growth factor	96	515	1197	0.430242	527	984	0.535569	2.28e-06	gain	4.69573e-06
gene10316	Chr4	15503279	15507279	4001	+	103692033	LOC103692033	NA	92	460	1140	0.403509	493	950	0.518947	3.83e-07	gain	9.78261e-07
gene10334	Chr4	20557056	20561056	4001	+	102553320	LOC102553320	NA	57	694	844	0.822275	542	736	0.736413	5.77e-05	loss	8.07445e-05
gene10346	Chr4	22043119	22047119	4001	+	102555922	LOC102555922	NA	68	562	1381	0.406951	497	1036	0.47973	0.000416555	gain	0.000470237
gene10347	Chr4	22078176	22082176	4001	+	83842	Crot	carnitine O-octanoyltransferase	166	901	5957	0.151251	818	4051	0.201925	3.57e-10	gain	2.1073e-09
gene10366	Chr4	24610185	24614185	4001	+	100912481	LOC100912481	NA	212	379	504	0.751984	287	466	0.61588	1.07e-05	loss	1.80736e-05
gene10372	Chr4	25504636	25508636	4001	+	312052	Steap2	STEAP family member 2, metalloreductase	244	670	2043	0.327949	580	2230	0.26009	2.51e-06	loss	5.11546e-06
gene10373	Chr4	25536443	25540443	4001	-	102547203	LOC102547203	NA	188	939	2777	0.338135	938	2291	0.409428	4.84e-07	gain	1.20581e-06
gene10374	Chr4	25536511	25540511	4001	+	100910867	LOC100910867	NA	186	903	2737	0.329923	913	2262	0.403625	2.1e-07	gain	5.87441e-07
gene10387	Chr4	27173564	27177564	4001	+	25427	Cyp51	cytochrome P450, family 51	278	617	5338	0.115586	559	3164	0.176675	9.9e-14	gain	1.46252e-12
gene10388	Chr4	27329582	27333582	4001	-	246150	Akap9	A kinase (PRKA) anchor protein 9	224	727	3286	0.221242	661	2304	0.286892	7.97e-08	gain	2.48937e-07
gene10399	Chr4	27726731	27730731	4001	-	500007	LOC500007	NA	72	1093	1232	0.887175	916	1101	0.831971	0.000153663	loss	0.000192997
gene10412	Chr4	28435746	28439746	4001	-	296846	Hepacam2	HEPACAM family member 2	80	1046	1645	0.635866	643	1126	0.571048	0.000695908	loss	0.000745557
gene10418	Chr4	28950765	28954765	4001	-	286926	Tfpi2	tissue factor pathway inhibitor 2	132	607	1682	0.36088	735	1724	0.426334	0.000126918	gain	0.000163078
gene10429	Chr4	29793524	29797524	4001	+	102553587	Peg10	NA	550	1372	4407	0.311323	1323	3303	0.400545	1.03e-14	gain	1.81612e-13
gene10431	Chr4	29974476	29978476	4001	+	84685	Ppp1r9a	protein phosphatase 1, regulatory subunit 9A	292	837	1886	0.443796	819	1541	0.531473	8.46e-07	gain	1.97786e-06
gene10434	Chr4	30336679	30340679	4001	-	312086	Pon3	paraoxonase 3	94	584	1747	0.334287	372	1356	0.274336	0.000406289	loss	0.000459598
gene10437	Chr4	30532857	30536857	4001	-	680472	LOC680472	NA	52	573	1209	0.473945	461	799	0.576971	1.06e-05	gain	1.79269e-05
gene10441	Chr4	31755006	31759006	4001	-	362322	Slc25a13	NA	146	488	3049	0.160052	449	1561	0.287636	1.08e-21	gain	7.76747e-20
gene10454	Chr4	31832956	31836956	4001	+	103692052	LOC103692052	NA	70	633	1613	0.392436	621	1120	0.554464	1.64e-15	gain	3.41625e-14
gene10458	Chr4	32260676	32264676	4001	+	500022	RGD1566237	NA	78	594	760	0.781579	835	947	0.881732	1.1e-07	gain	3.33663e-07
gene10482	Chr4	34236381	34240381	4001	+	362324	Mios	missing oocyte, meiosis regulator, homolog (Drosophila)	216	1136	3357	0.338397	806	2048	0.393555	6.01e-05	gain	8.38883e-05
gene10485	Chr4	34778189	34782189	4001	-	81024	Ica1	islet cell autoantigen 1	266	1126	2612	0.431087	873	2326	0.375322	9.18e-05	loss	0.000121614
gene10499	Chr4	38238848	38242848	4001	-	681024	Ndufa4	NADH dehydrogenase (ubiquinone) 1 alpha subcomplex, 4	156	426	4567	0.0932779	324	2241	0.144578	2.11e-09	gain	1.00815e-08
gene10500	Chr4	38239195	38243195	4001	+	500030	Phf14	PHD finger protein 14	166	501	4787	0.104658	364	2351	0.154828	8.08e-09	gain	3.25703e-08
gene10507	Chr4	39709235	39713235	4001	-	502731	Vwde	NA	92	432	1015	0.425616	546	1098	0.497268	0.00107591	gain	0.00109758
gene10523	Chr4	41210117	41214117	4001	-	500036	Ppp1r3a	protein phosphatase 1, regulatory subunit 3A	92	1063	1460	0.728082	1115	1403	0.794726	4.44e-05	gain	6.34983e-05
gene10547	Chr4	45553077	45557077	4001	+	296913	Lsm8	LSM8 homolog, U6 small nuclear RNA associated	182	583	2632	0.221505	515	1665	0.309309	1.01e-09	gain	5.23782e-09
gene10590	Chr4	51944764	51948764	4001	-	500054	Pot1	protection of telomeres 1	118	528	2682	0.196868	364	1384	0.263006	3.67e-06	gain	7.14904e-06
gene10597	Chr4	53421707	53425707	4001	-	685895	LOC685895	NA	12	138	177	0.779661	89	157	0.566879	5.23e-05	loss	7.37163e-05
gene10615	Chr4	56492076	56496076	4001	-	362329	Impdh1	IMP (inosine 5-monophosphate) dehydrogenase 1	222	967	2838	0.340733	942	2393	0.393648	0.000102631	gain	0.000134463
gene10621	Chr4	56623611	56627611	4001	+	64366	Calu	calumenin	190	514	4734	0.108576	385	2209	0.174287	1.26e-12	gain	1.53731e-11
gene10631	Chr4	56895310	56899310	4001	-	296954	Tnpo3	transportin 3	184	897	3529	0.25418	707	2312	0.305796	2.72e-05	gain	4.10705e-05
gene10657	Chr4	58193242	58197242	4001	-	301742	Copg2	coatomer protein complex, subunit gamma 2	232	1031	2970	0.347138	751	1666	0.45078	3.49e-11	gain	2.87294e-10
gene10688	Chr4	60356562	60360562	4001	-	296966	Chchd3	coiled-coil-helix-coiled-coil-helix domain containing 3	210	1321	4367	0.302496	1035	2711	0.381778	5.57e-11	gain	4.31241e-10
gene10694	Chr4	61417999	61421999	4001	+	296968	Lrguk	leucine-rich repeats and guanylate kinase domain containing	160	1107	2218	0.499098	1001	1800	0.556111	0.000378737	gain	0.000432548
gene10707	Chr4	62102115	62106115	4001	+	25687	Cald1	caldesmon 1	138	812	1957	0.414921	552	1583	0.348705	7.6e-05	loss	0.000102775
gene10710	Chr4	62378914	62382914	4001	+	362334	Tmem140	transmembrane protein 140	140	328	3452	0.0950174	328	2109	0.155524	1.68e-10	gain	1.11714e-09
gene10720	Chr4	62778596	62782596	4001	+	689574	LOC689574	hypothetical protein LOC689574	166	782	3420	0.228655	568	1842	0.30836	1.87e-09	gain	9.15898e-09
gene10729	Chr4	64328996	64332996	4001	-	24924	Ptn	pleiotrophin	144	876	1758	0.498294	884	1473	0.600136	2.6e-08	gain	9.30079e-08
gene10733	Chr4	65108706	65112706	4001	+	192242	Akr1d1	aldo-keto reductase family 1, member D1	114	313	1179	0.265479	288	855	0.336842	0.000611685	gain	0.000662336
gene10769	Chr4	67518487	67522487	4001	-	114486	Braf	NA	296	922	3093	0.298092	790	2103	0.375654	2.3e-08	gain	8.33674e-08
gene10771	Chr4	67519624	67523624	4001	+	102554766	LOC102554766	NA	304	1272	3204	0.397004	1021	2154	0.474002	7.69e-08	gain	2.41018e-07
gene10772	Chr4	67614056	67618056	4001	-	296995	Mrps33	mitochondrial ribosomal protein S33	148	876	2659	0.329447	947	2193	0.431829	3.11e-12	gain	3.46624e-11
gene10808	Chr4	69440415	69444415	4001	+	100911317	LOC100911317	NA	52	610	773	0.789133	405	600	0.675	4.44e-06	loss	8.46791e-06
gene10852	Chr4	71619706	71623706	4001	+	297029	Gstk1	glutathione S-transferase kappa 1	114	777	2495	0.311423	557	1362	0.408957	6.83e-09	gain	2.8197e-08
gene10853	Chr4	71644078	71648078	4001	-	100360758	LOC100360758	NA	76	908	1248	0.727564	679	830	0.818072	3.82e-06	gain	7.39905e-06
gene10855	Chr4	71650362	71654362	4001	+	64314	Casp2	caspase 2	208	809	3767	0.21476	579	2073	0.279305	1.16e-07	gain	3.50307e-07
gene10923	Chr4	77745512	77749512	4001	-	312303	Zfp746	zinc finger protein 746	328	654	4168	0.15691	528	2540	0.207874	3.71e-07	gain	9.52059e-07
gene10954	Chr4	78075963	78079963	4001	-	500110	Zfp467	zinc finger protein 467	262	243	1281	0.189696	222	754	0.29443	2.18e-07	gain	6.05482e-07
gene10955	Chr4	78076109	78080109	4001	+	474348	Sspo	SCO-spondin	256	243	1273	0.190888	222	742	0.299191	1.17e-07	gain	3.52937e-07
gene10961	Chr4	78229772	78233772	4001	+	445541	Repin1	replication initiator 1	252	727	4545	0.159956	600	2697	0.222469	2.89e-10	gain	1.7513e-09
gene10970	Chr4	78363277	78367277	4001	+	312312	Gimap1	GTPase, IMAP family member 1	68	818	1093	0.748399	697	1051	0.663178	2.39e-05	loss	3.66959e-05
gene10971	Chr4	78375228	78379228	4001	+	246774	Gimap5	GTPase, IMAP family member 5	74	585	977	0.598772	573	830	0.690361	7.38e-05	gain	9.99977e-05
gene11049	Chr4	82700429	82704429	4001	-	63938	Hibadh	3-hydroxyisobutyrate dehydrogenase	196	509	3043	0.167269	451	1870	0.241176	1.72e-09	gain	8.46984e-09
gene11053	Chr4	83135696	83139696	4001	-	685879	Jazf1	NA	378	535	2355	0.227176	481	1696	0.283608	7.15e-05	gain	9.7267e-05
gene11054	Chr4	83080510	83084510	4001	-	103692132	LOC103692132	NA	70	934	1098	0.850638	785	1006	0.780318	5.14e-05	loss	7.25975e-05
gene11076	Chr4	85190857	85194857	4001	-	362368	Ggct	gamma-glutamyl cyclotransferase	168	767	3852	0.199117	566	2139	0.26461	2.69e-08	gain	9.5107e-08
gene11083	Chr4	85384203	85388203	4001	-	368066	Inmt	indolethylamine N-methyltransferase	80	551	1375	0.400727	544	1090	0.499083	2.41e-06	gain	4.93004e-06
gene11084	Chr4	85425765	85429765	4001	+	312365	Fam188b	NA	162	909	2855	0.318389	780	2006	0.388833	1.01e-06	gain	2.30412e-06
gene11089	Chr4	85659133	85663133	4001	+	102551794	LOC102551794	NA	198	686	2120	0.323585	634	1648	0.384709	0.000128755	gain	0.000165128
gene11095	Chr4	86831450	86835450	4001	-	81742	Pde1c	phosphodiesterase 1C	142	478	1697	0.281674	477	1397	0.341446	0.000419233	gain	0.000473065
gene11141	Chr4	88421412	88425412	4001	+	494233	Vom1r88	vomeronasal 1 receptor 88	34	313	425	0.736471	210	350	0.6	8.15e-05	loss	0.000109401
gene11142	Chr4	88439067	88443067	4001	+	362374	Vopp1	vesicular, overexpressed in cancer, prosurvival protein 1	230	449	2176	0.206342	255	1738	0.14672	2.8e-06	loss	5.59386e-06
gene11143	Chr4	88563113	88567113	4001	-	362375	Lancl2	LanC lantibiotic synthetase component C-like 2 (bacterial)	178	666	3234	0.205937	570	2131	0.26748	4.82e-07	gain	1.20192e-06
gene11148	Chr4	88751842	88755842	4001	+	102546783	LOC102546783	NA	50	398	487	0.817248	393	439	0.895216	0.000820175	gain	0.000866169
gene11149	Chr4	88763441	88767441	4001	+	312382	Abcg2	ATP-binding cassette, subfamily G (WHITE), member 2	64	512	534	0.958801	388	429	0.904429	0.000954695	loss	0.000987204
gene11152	Chr4	89150734	89154734	4001	-	688843	Nap1l5	nucleosome assembly protein 1-like 5	194	1790	2143	0.835278	1315	1483	0.886716	2.19e-05	gain	3.40653e-05
gene11155	Chr4	89533420	89537420	4001	+	100912924	LOC100912924	NA	218	723	2802	0.25803	551	1730	0.318497	2.07e-05	gain	3.23645e-05
gene11231	Chr4	99447213	99451213	4001	+	282834	Chmp3	charged multivesicular body protein 3	188	827	3848	0.214917	750	2699	0.277881	2.17e-08	gain	7.96055e-08
gene11238	Chr4	99899202	99903202	4001	+	102552926	LOC102552926	NA	78	516	1223	0.421913	485	899	0.539488	2.65e-07	gain	7.15657e-07
gene11246	Chr4	100209341	100213341	4001	-	297336	Usp39	ubiquitin specific peptidase 39	228	1038	5262	0.197263	724	2648	0.273414	4.71e-13	gain	6.12973e-12
gene11250	Chr4	100230560	100234560	4001	-	89818	Vamp5	vesicle-associated membrane protein 5	88	986	1156	0.852941	820	1051	0.780209	1.9e-05	loss	3.00156e-05
gene11265	Chr4	100881294	100885294	4001	-	50665	Tmsb10	thymosin, beta 10	296	705	2353	0.299618	547	2305	0.23731	3.22e-06	loss	6.34939e-06
gene11266	Chr4	101155511	101159511	4001	-	117250	Dnah6	NA	114	621	1852	0.335313	403	963	0.418484	2.62e-05	gain	3.98246e-05
gene11351	Chr4	113495455	113499455	4001	-	362385	Pole4	polymerase (DNA-directed), epsilon 4, accessory subunit	180	733	2709	0.27058	656	1775	0.369577	2.59e-11	gain	2.21202e-10
gene11352	Chr4	113495552	113499552	4001	+	102547728	LOC102547728	NA	180	733	2709	0.27058	656	1775	0.369577	2.59e-11	gain	2.21202e-10
gene11393	Chr4	115022927	115026927	4001	+	297387	Mob1a	MOB kinase activator 1A	130	441	2461	0.179195	278	1098	0.253188	1.38e-06	gain	3.02207e-06
gene11396	Chr4	115142246	115146246	4001	+	102548361	LOC102548361	NA	185	1007	2305	0.436876	834	1669	0.4997	0.000123759	gain	0.000159544
gene11397	Chr4	115206094	115210094	4001	-	297389	Dguok	deoxyguanosine kinase	144	589	2869	0.205298	526	1822	0.288694	4.99e-10	gain	2.82353e-09
gene11405	Chr4	115437325	115441325	4001	+	500230	Ankrd53	NA	176	1029	2382	0.43199	860	1747	0.492272	0.000162287	gain	0.000202156
gene11406	Chr4	115451737	115455737	4001	-	297392	Tex261	testis expressed 261	194	625	4314	0.144877	497	2520	0.197222	8.38e-08	gain	2.59961e-07
gene11410	Chr4	115553186	115557186	4001	+	312491	Zfp638	zinc finger protein 638	216	807	2675	0.301682	772	1949	0.396101	1.78e-10	gain	1.18076e-09
gene11457	Chr4	117959284	117963284	4001	+	24827	Tgfa	transforming growth factor alpha	399	725	3510	0.206553	629	2383	0.263953	7.45e-07	gain	1.76132e-06
gene11476	Chr4	118629892	118633892	4001	-	103692178	LOC103692178	NA	78	523	919	0.569097	577	897	0.643255	0.00129341	gain	0.00129341
gene11492	Chr4	119566764	119570764	4001	-	500247	Aplf	aprataxin and PNKP like factor	142	825	2551	0.323403	808	1910	0.423037	6.83e-11	gain	5.14226e-10
gene11493	Chr4	119624860	119628860	4001	-	100362908	LOC100362908	NA	160	1413	2063	0.684925	1298	1759	0.737919	0.000397778	gain	0.000451896
gene11496	Chr4	119678671	119682671	4001	+	502858	Gp9	glycoprotein IX (platelet)	118	1127	1845	0.61084	696	1304	0.533742	2.72e-05	loss	4.10705e-05
gene11524	Chr4	120815335	120819335	4001	-	297433	Podxl2	podocalyxin-like 2	262	761	1542	0.493515	608	1520	0.4	4.97e-07	loss	1.23594e-06
gene11531	Chr4	121260703	121264703	4001	-	362398	Plxna1	NA	434	776	3566	0.217611	524	1833	0.28587	1.24e-07	gain	3.72e-07
gene11533	Chr4	121610332	121614332	4001	+	297437	Txnrd3	thioredoxin reductase 3	216	841	2903	0.2897	671	1796	0.373608	1.06e-08	gain	4.16832e-08
gene11537	Chr4	121675926	121679926	4001	+	100363221	LOC100363221	NA	134	907	1433	0.632938	677	1304	0.519172	7.47e-09	loss	3.03802e-08
gene11562	Chr4	122242763	122246763	4001	-	500257	Chst13	carbohydrate (chondroitin 4) sulfotransferase 13	94	458	1809	0.253179	375	1220	0.307377	0.00121437	gain	0.00122242
gene11563	Chr4	122242745	122246745	4001	+	685999	Uroc1	NA	94	458	1809	0.253179	375	1220	0.307377	0.00121437	gain	0.00122242
gene11569	Chr4	122779095	122783095	4001	+	297453	Hdac11	histone deacetylase 11	152	936	2187	0.427984	689	1361	0.506245	9.69e-06	gain	1.66625e-05
gene11570	Chr4	122833237	122837237	4001	+	282583	Fbln2	NA	167	867	1582	0.54804	770	1590	0.484277	0.000380253	loss	0.000433736
gene11581	Chr4	123583231	123587231	4001	+	171571	Grip2	glutamate receptor interacting protein 2	120	540	1207	0.44739	348	1028	0.338521	3.9e-07	loss	9.94282e-07
gene11618	Chr4	127162738	127166738	4001	+	500262	Kbtbd8	kelch repeat and BTB (POZ) domain containing 8	304	1463	4104	0.356481	1071	2558	0.418686	9.57e-07	gain	2.19973e-06
gene11631	Chr4	129544028	129548028	4001	-	114206	Tmf1	TATA element modulatory factor 1	168	536	3462	0.154824	450	2108	0.213472	1.09e-07	gain	3.30997e-07
gene11647	Chr4	132437747	132441747	4001	-	103692197	LOC103692197	NA	148	1692	2349	0.720307	1268	1643	0.771759	0.000319333	gain	0.000371536
gene11654	Chr4	133177186	133181186	4001	+	688618	Gxylt2	NA	270	813	3049	0.266645	730	2186	0.333943	4.3e-07	gain	1.08412e-06
gene11710	Chr4	145328457	145332457	4001	+	297518	Arpc4	actin related protein 2/3 complex, subunit 4	208	489	3809	0.12838	356	1853	0.192121	2.4e-09	gain	1.12701e-08
gene11732	Chr4	146104386	146108386	4001	+	79213	Slc6a11	solute carrier family 6 (neurotransmitter transporter), member 11	222	589	1697	0.347083	509	1738	0.292865	0.000714205	loss	0.000763663
gene11741	Chr4	146952159	146956159	4001	-	362419	Tamm41	TAM41, mitochondrial translocator assembly and maintenance protein, homolog (S. cerevisiae)	154	688	2544	0.27044	605	1856	0.32597	0.000100135	gain	0.000131508
gene11748	Chr4	147453489	147457489	4001	+	312649	Tsen2	TSEN2 tRNA splicing endonuclease subunit	148	614	2213	0.277451	577	1599	0.360851	1.43e-07	gain	4.22507e-07
gene11749	Chr4	147503339	147507339	4001	-	100361147	LOC100361147	NA	94	1123	1630	0.688957	864	1156	0.747405	0.000825755	gain	0.000871011
gene11765	Chr4	148195410	148199410	4001	+	286998	Zfand4	zinc finger, AN1-type domain 4	228	1674	3716	0.450484	1091	2120	0.514623	4.58e-06	gain	8.71061e-06
gene11794	Chr4	149900256	149904256	4001	+	100909657	LOC100909657	NA	154	774	2236	0.346154	857	2100	0.408095	3.82e-05	gain	5.53556e-05
gene11800	Chr4	150183058	150187058	4001	-	297554	Csgalnact2	chondroitin sulfate N-acetylgalactosaminyltransferase 2	206	1093	3507	0.311662	742	1972	0.376268	2.7e-06	gain	5.41784e-06
gene11808	Chr4	150614927	150618927	4001	-	312667	Ankrd26	NA	178	582	3392	0.17158	532	2321	0.229212	2.47e-07	gain	6.73704e-07
gene11832	Chr4	153077069	153081069	4001	-	312680	Cecr5	cat eye syndrome chromosome region, candidate 5	238	420	2863	0.146699	400	1975	0.202532	1.07e-06	gain	2.42079e-06
gene11838	Chr4	153629986	153633986	4001	-	362427	Mical3	microtubule associated monoxygenase, calponin and LIM domain containing 3	120	1265	2374	0.532856	1068	1806	0.591362	0.000197574	gain	0.000241058
gene11842	Chr4	153772511	153776511	4001	+	500377	Tuba8	tubulin, alpha 8	208	834	2452	0.340131	861	2203	0.390831	0.000404645	gain	0.000458117
gene11845	Chr4	153877582	153881582	4001	-	102553128	LOC102553128	NA	158	714	3566	0.200224	612	2306	0.265395	2.52e-08	gain	9.03827e-08
gene11846	Chr4	153872943	153876943	4001	+	171163	Slc6a13	solute carrier family 6 (neurotransmitter transporter), member 13	126	676	2223	0.304094	526	1400	0.375714	1.58e-05	gain	2.56269e-05
gene11847	Chr4	153919199	153923199	4001	+	50676	Slc6a12	solute carrier family 6 (neurotransmitter transporter), member 12	110	863	1598	0.54005	781	1206	0.647595	3.4e-08	gain	1.17772e-07
gene11868	Chr4	155006355	155010355	4001	+	500310	RGD1561215	NA	70	653	1205	0.541909	608	967	0.628749	6.51e-05	gain	8.96787e-05
gene11870	Chr4	155082755	155086755	4001	+	312689	M6pr	mannose-6-phosphate receptor, cation dependent	176	149	1645	0.0905775	139	943	0.147402	2.54e-05	gain	3.87811e-05
gene11879	Chr4	155420014	155424014	4001	-	500311	Gdf3	growth differentiation factor 3	140	1291	1659	0.77818	916	1309	0.699771	2.72e-06	loss	5.44997e-06
gene11893	Chr4	155921288	155925288	4001	-	362431	Clec4a3	C-type lectin domain family 4, member A3	84	499	733	0.680764	643	852	0.754695	0.00114816	gain	0.00116435
gene11936	Chr4	157372779	157376779	4001	-	297595	Leprel2	leprecan-like 2	320	1254	2619	0.478809	1022	2408	0.424419	0.00014449	loss	0.000182229
gene11940	Chr4	157437507	157441507	4001	-	83801	Ptms	parathymosin	334	578	2499	0.231293	387	1204	0.321429	2.85e-08	gain	1.00245e-07
gene11941	Chr4	157434647	157438647	4001	+	102553981	LOC102553981	NA	150	482	1929	0.24987	379	1160	0.326724	8.79e-06	gain	1.53013e-05
gene11951	Chr4	157644759	157648759	4001	+	314969	Nop2	NOP2 nucleolar protein	222	905	4324	0.209297	783	2780	0.281655	3.09e-11	gain	2.58256e-10
gene11962	Chr4	157827291	157831291	4001	-	297604	Ltbr	lymphotoxin beta receptor (TNFR superfamily, member 3)	208	564	3405	0.165639	408	1888	0.216102	1.19e-05	gain	1.97706e-05
gene12037	Chr4	161755447	161759447	4001	-	260321	Fkbp4	FK506 binding protein 4	326	1037	5508	0.188272	697	2912	0.239354	1.52e-07	gain	4.43821e-07
gene12038	Chr4	161755532	161759532	4001	+	102554670	LOC102554670	NA	330	1067	5547	0.192356	722	2942	0.245411	5.21e-08	gain	1.72384e-07
gene12039	Chr4	161848875	161852875	4001	-	252922	Pzp	pregnancy-zone protein	74	181	1706	0.106096	193	1139	0.169447	2.73e-06	gain	5.466e-06
gene12073	Chr4	163110100	163114100	4001	+	680338	Clec12a	C-type lectin domain family 12, member A	52	360	524	0.687023	418	532	0.785714	0.000324248	gain	0.000376613
gene12080	Chr4	163259937	163263937	4001	-	140914	Olr1	oxidized low density lipoprotein (lectin-like) receptor 1	62	873	1082	0.806839	686	927	0.740022	0.000438496	loss	0.000492042
gene12082	Chr4	163291613	163295613	4001	-	102554909	LOC102554909	NA	206	543	4573	0.11874	421	2368	0.177787	2e-10	gain	1.29834e-09
gene12169	Chr4	167143096	167147096	4001	-	100310877	Tas2r116	taste receptor, type 2, member 116	26	215	372	0.577957	216	303	0.712871	0.000336639	gain	0.00038968
gene12191	Chr4	168394042	168398042	4001	+	362452	Loh12cr1	loss of heterozygosity, 12, chromosomal region 1	202	920	3020	0.304636	730	2057	0.354886	0.00023554	gain	0.000283457
gene12232	Chr4	170475072	170479072	4001	+	312800	Atf7ip	NA	198	841	4997	0.168301	577	2550	0.226275	7.08e-09	gain	2.901e-08
gene12234	Chr4	170738274	170742274	4001	-	25711	Gucy2c	guanylate cyclase 2C	184	1635	2650	0.616981	1648	2399	0.686953	4.9e-07	gain	1.21964e-06
gene12250	Chr4	171040247	171044247	4001	+	102551171	LOC102551171	NA	140	833	1790	0.465363	780	1461	0.533881	0.000133853	gain	0.000170466
gene12258	Chr4	171746386	171750386	4001	+	103692250	LOC103692250	NA	162	1449	3894	0.372111	1081	2545	0.424754	3.82e-05	gain	5.53556e-05
gene12262	Chr4	172117382	172121382	4001	+	171341	Mgst1	microsomal glutathione S-transferase 1	118	136	1997	0.0681022	139	1172	0.118601	3.24e-06	gain	6.38422e-06
gene12270	Chr4	173730196	173734196	4001	+	116720	Pik3c2g	phosphatidylinositol-4-phosphate 3-kinase, catalytic subunit type 2 gamma	114	470	2694	0.174462	497	1920	0.258854	4.76e-11	gain	3.77075e-10
gene12284	Chr4	175812491	175816491	4001	-	103692254	LOC103692254	NA	54	284	1150	0.246957	279	891	0.313131	0.00100702	gain	0.00103404
gene12294	Chr4	176557536	176561536	4001	+	102549024	LOC102549024	NA	80	449	2010	0.223383	449	1385	0.324188	4.51e-10	gain	2.60588e-09
gene12295	Chr4	176563733	176567733	4001	+	297708	Pyroxd1	pyridine nucleotide-disulphide oxidoreductase domain 1	197	1782	4954	0.359709	1259	3035	0.414827	1.88e-06	gain	3.97374e-06
gene12299	Chr4	176677621	176681621	4001	-	25623	Gys2	glycogen synthase 2	106	845	2312	0.365484	671	1430	0.469231	2.06e-09	gain	9.89452e-09
gene12431	Chr5	2040991	2044991	4001	+	64525	Tceb1	transcription elongation factor B (SIII), polypeptide 1	172	587	3941	0.148947	406	2004	0.202595	6.07e-07	gain	1.47723e-06
gene12452	Chr5	3949123	3953123	4001	-	102555885	LOC102555885	NA	86	623	949	0.656481	550	739	0.744249	0.000128755	gain	0.000165128
gene12459	Chr5	4980348	4984348	4001	+	297768	Lactb2	lactamase, beta 2	236	1098	5135	0.213827	777	2868	0.270921	3.49e-08	gain	1.20736e-07
gene12464	Chr5	5300448	5304448	4001	+	102548182	LOC102548182	NA	124	1379	2301	0.599305	1113	1696	0.65625	0.000288656	gain	0.000338582
gene12469	Chr5	5864550	5868550	4001	+	312907	Slco5a1	solute carrier organic anion transporter family, member 5A1	322	548	2510	0.218327	422	1569	0.268961	0.000287165	gain	0.000337122
gene12479	Chr5	7463665	7467665	4001	-	500390	RGD1564053	similar to hypothetical protein	172	786	1782	0.441077	626	1895	0.330343	4.35e-11	loss	3.47618e-10
gene12486	Chr5	8909356	8913356	4001	+	683514	Ppp1r42	protein phosphatase 1, regulatory subunit 42	264	607	1412	0.429887	561	1076	0.521375	1.12e-05	gain	1.87789e-05
gene12488	Chr5	9036662	9040662	4001	-	500392	Mcmdc2	minichromosome maintenance domain containing 2	134	918	1703	0.539049	787	1270	0.619685	1.82e-05	gain	2.88854e-05
gene12497	Chr5	9379161	9383161	4001	-	500393	RGD1561849	similar to RIKEN cDNA 3110035E14	114	937	1379	0.679478	798	1297	0.615266	0.000619244	loss	0.000669966
gene12540	Chr5	16139059	16143059	4001	-	297801	Xkr4	XK, Kell blood group complex subunit-related family, member 4	396	470	1684	0.279097	399	1749	0.22813	0.000679481	loss	0.000728529
gene12573	Chr5	19469664	19473664	4001	+	83841	Sdcbp	syndecan binding protein	228	881	3753	0.234746	771	2503	0.30803	8.91e-10	gain	4.74679e-09
gene12592	Chr5	22378368	22382368	4001	+	366311	Clvs1	clavesin 1	142	681	1525	0.446557	663	1282	0.517161	0.000241762	gain	0.000289923
gene12593	Chr5	22797332	22801332	4001	-	312981	Asph	NA	242	756	5014	0.150778	625	2986	0.20931	2.31e-10	gain	1.47162e-09
gene12610	Chr5	24491684	24495684	4001	-	297823	Ints8	NA	232	968	3931	0.246248	794	2417	0.328506	1.61e-11	gain	1.47162e-10
gene12623	Chr5	25040287	25044287	4001	+	313061	RGD1559904	similar to mKIAA1429 protein	204	590	3452	0.170915	543	1965	0.276336	6.09e-18	gain	2.31166e-16
gene12625	Chr5	25138551	25142551	4001	+	313063	Rad54b	RAD54 homolog B (S. cerevisiae)	156	795	2084	0.381478	667	1280	0.521094	4.5e-14	gain	7.02771e-13
gene12634	Chr5	25582327	25586327	4001	-	54705	Pdp1	pyruvate dehyrogenase phosphatase catalytic subunit 1	362	1069	3121	0.342518	758	1815	0.417631	4.26e-07	gain	1.07602e-06
gene12637	Chr5	25748965	25752965	4001	-	297903	Fam92a1	NA	230	809	2510	0.322311	774	1875	0.4128	3.71e-09	gain	1.65677e-08
gene12651	Chr5	28735556	28739556	4001	-	64169	Necab1	N-terminal EF-hand calcium binding protein 1	150	760	1362	0.558003	599	1221	0.490581	0.000732564	loss	0.000782069
gene12656	Chr5	29599731	29603731	4001	-	117543	Decr1	2,4-dienoyl CoA reductase 1, mitochondrial	154	414	1438	0.2879	318	835	0.380838	1.04e-05	gain	1.76871e-05
gene12658	Chr5	29620347	29624347	4001	+	85482	Nbn	nibrin	192	533	3064	0.173956	379	1682	0.225327	3.29e-05	gain	4.85768e-05
gene12666	Chr5	30638291	30642291	4001	+	366322	RGD1565988	NA	94	1060	1244	0.85209	714	903	0.790698	0.000315962	loss	0.000368803
gene12670	Chr5	31566351	31570351	4001	+	65205	Mmp16	matrix metallopeptidase 16	192	360	1894	0.190074	394	1498	0.263017	1.06e-06	gain	2.40813e-06
gene12708	Chr5	36553079	36557079	4001	+	313101	Fbxl4	F-box and leucine-rich repeat protein 4	198	794	2566	0.309431	738	1816	0.406388	2.58e-10	gain	1.60618e-09
gene12725	Chr5	40235591	40239591	4001	-	84597	Fut9	fucosyltransferase 9 (alpha (1,3) fucosyltransferase)	198	493	1666	0.295918	513	1417	0.362032	0.000127398	gain	0.000163618
gene12739	Chr5	47445275	47449275	4001	-	102551206	LOC102551206	NA	179	1476	1891	0.780539	1326	1828	0.725383	0.000131664	loss	0.000168173
gene12754	Chr5	48343279	48347279	4001	+	29694	Gabrr1	gamma-aminobutyric acid (GABA) A receptor, rho 1	76	787	1069	0.736202	754	929	0.811625	8.23e-05	gain	0.000110312
gene12776	Chr5	50191586	50195586	4001	-	366347	RGD1310641	similar to hypothetical protein	152	871	1605	0.542679	756	1572	0.480916	0.000554011	loss	0.000607102
gene12790	Chr5	50689523	50693523	4001	-	313155	RGD1359108	similar to RIKEN cDNA 3110043O21	248	543	3262	0.166462	456	2075	0.219759	2.76e-06	gain	5.51798e-06
gene12791	Chr5	50982011	50986011	4001	+	102557269	LOC102557269	NA	76	670	729	0.919067	608	713	0.852735	0.000114547	loss	0.000148721
gene12814	Chr5	56574676	56578676	4001	-	297990	Ndufb6	NADH dehydrogenase (ubiquinone) 1 beta subcomplex, 6	200	850	4732	0.179628	729	2742	0.265864	9.72e-17	gain	2.76716e-15
gene12819	Chr5	57007442	57011442	4001	-	259271	Aptx	aprataxin	114	410	2799	0.146481	336	1619	0.207536	6.66e-07	gain	1.59106e-06
gene12829	Chr5	57427252	57431252	4001	-	65133	Aqp3	aquaporin 3	202	852	1974	0.431611	753	1484	0.507412	1.66e-05	gain	2.67341e-05
gene12844	Chr5	57945593	57949593	4001	-	691024	Fam219a	family with sequence similarity 219, member A	282	1016	4009	0.25343	730	2274	0.32102	4.31e-08	gain	1.46508e-07
gene12845	Chr5	57945796	57949796	4001	+	500442	Dnai1	dynein, axonemal, intermediate chain 1	276	945	3930	0.240458	659	2192	0.300639	8.13e-07	gain	1.9056e-06
gene12849	Chr5	58077036	58081036	4001	-	103692342	LOC103692342	NA	476	332	2688	0.123512	352	1928	0.182573	1.05e-07	gain	3.1956e-07
gene12853	Chr5	58122604	58126604	4001	-	29336	Sigmar1	sigma non-opioid intracellular receptor 1	218	884	4394	0.201183	756	2703	0.279689	5.5e-13	gain	7.09033e-12
gene12857	Chr5	58161281	58165281	4001	+	102547621	LOC102547621	NA	192	831	2986	0.278299	519	1428	0.363445	4.17e-08	gain	1.4228e-07
gene12875	Chr5	58715366	58719366	4001	+	103692340	LOC103692340	NA	90	460	1089	0.422406	388	729	0.532236	8.85e-06	gain	1.5396e-05
gene12882	Chr5	58948373	58952373	4001	-	313498	Cd72	Cd72 molecule	162	467	1602	0.291511	446	1253	0.355946	0.000317805	gain	0.000370547
gene12889	Chr5	59061592	59065592	4001	-	313494	Tln1	talin 1	210	637	3961	0.160818	441	2076	0.212428	1.82e-06	gain	3.86185e-06
gene12890	Chr5	59061532	59065532	4001	+	298400	Creb3	cAMP responsive element binding protein 3	208	600	3904	0.153689	415	2025	0.204938	1.89e-06	gain	3.98562e-06
gene12894	Chr5	59111800	59115800	4001	-	500451	RGD1562259	NA	110	987	1447	0.682101	986	1313	0.750952	9.45e-05	gain	0.000124767
gene12895	Chr5	59126188	59130188	4001	+	116564	Npr2	natriuretic peptide receptor 2	282	924	1969	0.469274	998	1787	0.558478	1.42e-07	gain	4.20462e-07
gene12912	Chr5	59488363	59492363	4001	+	83800	Clta	clathrin, light chain A	228	588	3336	0.176259	517	2278	0.226953	6.01e-06	gain	1.10385e-05
gene12932	Chr5	60954128	60958128	4001	-	313241	Mcart1	mitochondrial carrier triple repeat 1	240	1047	4205	0.248989	889	2890	0.307612	1.67e-07	gain	4.85544e-07
gene12938	Chr5	61423821	61427821	4001	+	298077	RGD1305807	hypothetical LOC298077	128	1249	2292	0.544939	837	1383	0.605206	0.000399854	gain	0.000453821
gene12939	Chr5	61471518	61475518	4001	+	100910460	Ccdc180	NA	132	794	1424	0.557584	714	1105	0.646154	1.16e-05	gain	1.93782e-05
gene12958	Chr5	62259468	62263468	4001	-	313234	Tbc1d2	TBC1 domain family, member 2	244	1209	5215	0.231831	831	2903	0.286256	2.19e-07	gain	6.07025e-07
gene13071	Chr5	74027381	74031381	4001	-	366376	Frrs1l	NA	256	963	1939	0.496648	754	1882	0.400638	1.02e-08	loss	4.0226e-08
gene13086	Chr5	75145689	75149689	4001	+	102546532	LOC102546532	NA	168	978	1212	0.806931	858	1158	0.740933	0.000155736	loss	0.000195063
gene13097	Chr5	76127361	76131361	4001	-	192227	Ptgr1	prostaglandin reductase 1	192	518	2756	0.187954	507	2012	0.251988	3.25e-07	gain	8.53242e-07
gene13099	Chr5	76180121	76184121	4001	+	114119	Gng10	guanine nucleotide binding protein (G protein), gamma 10	246	449	2694	0.166667	446	1953	0.228367	4.74e-07	gain	1.18305e-06
gene13101	Chr5	76278861	76282861	4001	+	102550849	LOC102550849	NA	134	1223	1790	0.68324	1001	1338	0.748132	0.00010278	gain	0.000134594
gene13106	Chr5	76544827	76548827	4001	-	102547994	LOC102547994	NA	158	1761	2264	0.777827	1551	1860	0.833871	1.18e-05	gain	1.96164e-05
gene13163	Chr5	79177668	79181668	4001	+	24614	Orm1	orosomucoid 1	108	687	2240	0.306696	482	1311	0.367658	0.000255475	gain	0.000304365
gene13173	Chr5	79567974	79571974	4001	-	252878	Tnfsf15	tumor necrosis factor (ligand) superfamily, member 15	88	506	1104	0.458333	480	892	0.538117	0.000491842	gain	0.000546647
gene13194	Chr5	86868469	86872469	4001	-	683573	LOC683573	NA	118	216	919	0.235038	314	999	0.314314	0.000155736	gain	0.000195063
gene13217	Chr5	92037146	92041146	4001	-	298147	Tmem261	transmembrane protein 261	142	714	2696	0.264837	589	1752	0.336187	9.55e-07	gain	2.19698e-06
gene13247	Chr5	98657339	98661339	4001	+	691387	LOC691387	NA	150	583	1966	0.296541	480	1230	0.390244	1.52e-07	gain	4.43821e-07
gene13266	Chr5	100853998	100857998	4001	-	103692393	LOC103692393	NA	122	776	1143	0.678915	767	1019	0.752699	0.000200532	gain	0.000244122
gene13274	Chr5	101262436	101266436	4001	-	103692396	LOC103692396	NA	94	1172	1419	0.825934	754	1049	0.71878	1.35e-09	loss	6.74506e-09
gene13280	Chr5	101586664	101590664	4001	-	313323	Psip1	PC4 and SFRS1 interacting protein 1	284	493	2056	0.239786	473	1628	0.290541	0.000569518	gain	0.000621851
gene13345	Chr5	107966753	107970753	4001	-	680746	Hspd1-ps14	NA	74	664	1365	0.486447	593	1047	0.56638	0.000139509	gain	0.000176599
gene13366	Chr5	111057675	111061675	4001	-	298243	LOC298243	NA	52	560	723	0.77455	639	734	0.870572	3.78e-06	gain	7.32677e-06
gene13413	Chr5	117346106	117350106	4001	+	685355	L1td1	NA	206	843	1775	0.47493	655	1640	0.39939	1.6e-05	loss	2.58899e-05
gene13420	Chr5	117696598	117700598	4001	+	502970	Angptl3	angiopoietin-like 3	64	431	1605	0.268536	438	1272	0.34434	1.9e-05	gain	3.00156e-05
gene13421	Chr5	117757905	117761905	4001	-	102556040	LOC102556040	NA	124	637	882	0.722222	652	755	0.863576	1.99e-11	gain	1.77734e-10
gene13422	Chr5	117789337	117793337	4001	-	100366073	LOC100366073	NA	108	1002	1413	0.70913	1005	1315	0.764259	0.00113733	gain	0.00115422
gene13431	Chr5	118413680	118417680	4001	+	362547	Alg6	ALG6, alpha-1,3-glucosyltransferase	192	926	2777	0.333453	845	1933	0.437144	6.44e-12	gain	6.59196e-11
gene13448	Chr5	120191667	120195667	4001	-	298270	RGD1561395	NA	124	1224	1641	0.745887	1093	1349	0.81023	4.11e-05	gain	5.90259e-05
gene13451	Chr5	120383675	120387675	4001	-	102547589	LOC102547589	NA	206	647	1976	0.327429	596	1505	0.396013	4.86e-05	gain	6.91431e-05
gene13478	Chr5	122845631	122849631	4001	+	298282	Oma1	OMA1 zinc metallopeptidase	162	441	2179	0.202386	385	1436	0.268106	8.29e-06	gain	1.45795e-05
gene13488	Chr5	124401117	124405117	4001	-	298288	C8a	complement component 8, alpha polypeptide	70	455	1526	0.298165	409	1074	0.380819	2.05e-05	gain	3.21622e-05
gene13504	Chr5	126051726	126055726	4001	-	298296	Pcsk9	proprotein convertase subtilisin/kexin type 9	176	395	1917	0.206051	390	1298	0.300462	5.26e-09	gain	2.24618e-08
gene13531	Chr5	126909520	126913520	4001	-	25430	Dio1	deiodinase, iodothyronine, type I	94	640	1801	0.355358	538	1162	0.462995	2.25e-08	gain	8.17719e-08
gene13542	Chr5	127521016	127525016	4001	-	25413	Cpt2	carnitine palmitoyltransferase 2	164	545	3224	0.169045	385	1648	0.233617	2.27e-07	gain	6.27291e-07
gene13547	Chr5	127733703	127737703	4001	-	25541	Scp2	sterol carrier protein 2	116	532	2286	0.232721	466	1397	0.333572	2.26e-10	gain	1.44313e-09
gene13571	Chr5	128921809	128925809	4001	+	313474	Eps15	epidermal growth factor receptor pathway substrate 15	260	391	1405	0.278292	292	763	0.3827	1.63e-06	gain	3.49395e-06
gene13573	Chr5	129040519	129044519	4001	+	100910316	LOC100910316	NA	206	954	1853	0.514841	720	1636	0.440098	1.86e-05	loss	2.94347e-05
gene13618	Chr5	133797162	133801162	4001	+	102551375	LOC102551375	NA	200	598	4440	0.134685	502	2476	0.202746	2.71e-12	gain	3.04791e-11
gene13626	Chr5	134192382	134196382	4001	+	102553327	LOC102553327	NA	54	555	866	0.640878	530	654	0.810398	2.86e-12	gain	3.20343e-11
gene13627	Chr5	134205863	134209863	4001	-	24306	Cyp4a2	cytochrome P450, family 4, subfamily a, polypeptide 2	90	733	1586	0.462169	702	947	0.741288	2.07e-41	gain	8.08187e-39
gene13635	Chr5	134482851	134486851	4001	-	298423	Cyp4a3	cytochrome P450, family 4, subfamily a, polypeptide 3	44	89	779	0.114249	65	287	0.226481	1.39e-05	gain	2.28023e-05
gene13637	Chr5	134524111	134528111	4001	-	24307	Cyp4b1	cytochrome P450, family 4, subfamily b, polypeptide 1	48	570	845	0.674556	445	588	0.756803	0.000802475	gain	0.000850393
gene13659	Chr5	135283337	135287337	4001	-	313819	Mast2	microtubule associated serine/threonine kinase 2	186	577	1102	0.523593	409	972	0.420782	5.57e-06	loss	1.03627e-05
gene13660	Chr5	135349765	135353765	4001	+	298439	Ipp	intracisternal A particle-promoted polypeptide	166	650	2965	0.219224	581	1755	0.331054	1.34e-15	gain	2.86111e-14
gene13661	Chr5	135395591	135399591	4001	-	619582	Tmem69	transmembrane protein 69	228	583	4152	0.140414	530	2425	0.218557	1.57e-14	gain	2.7157e-13
gene13667	Chr5	135534413	135538413	4001	+	117254	Prdx1	peroxiredoxin 1	184	600	3177	0.188857	444	1777	0.249859	1.38e-06	gain	3.02207e-06
gene13672	Chr5	135661299	135665299	4001	-	298443	Toe1	target of EGR1, member 1 (nuclear)	182	1301	3995	0.325657	976	2595	0.376108	4.03e-05	gain	5.80295e-05
gene13692	Chr5	136110362	136114362	4001	-	500531	RGD1563714	RGD1563714	194	208	1855	0.112129	189	1040	0.181731	6.53e-07	gain	1.56274e-06
gene13693	Chr5	136110417	136114417	4001	+	313529	Tmem53	transmembrane protein 53	194	208	1855	0.112129	189	1040	0.181731	6.53e-07	gain	1.56274e-06
gene13695	Chr5	136351052	136355052	4001	-	103692458	LOC103692458	NA	192	833	2022	0.411968	755	2101	0.359353	0.000593142	loss	0.000644812
gene13697	Chr5	136404012	136408012	4001	+	313535	Eri3	NA	186	1056	2623	0.402592	837	1724	0.485499	2.09e-07	gain	5.86445e-07
gene13704	Chr5	136724358	136728358	4001	-	298452	Dph2	DPH2 homolog (S. cerevisiae)	176	1338	3503	0.381958	900	2047	0.439668	3.89e-05	gain	5.62804e-05
gene13793	Chr5	139503065	139507065	4001	-	313560	Ctps1	CTP synthase 1	276	647	4509	0.143491	497	2480	0.200403	5.77e-09	gain	2.44867e-08
gene13796	Chr5	139675300	139679300	4001	-	298496	Kcnq4	NA	380	407	1630	0.249693	284	1440	0.197222	0.000577706	loss	0.000630036
gene13802	Chr5	139851247	139855247	4001	-	313563	Exo5	exonuclease 5	138	661	2405	0.274844	693	1904	0.363971	2.35e-09	gain	1.10925e-08
gene13828	Chr5	141016848	141020848	4001	-	100361036	LOC100361036	NA	308	493	1852	0.266199	472	1456	0.324176	0.000337545	gain	0.000390432
gene13835	Chr5	141558192	141562192	4001	+	100361133	Mycbp	Myc binding protein	266	1185	4616	0.256716	908	2686	0.338049	2.12e-12	gain	2.46551e-11
gene13836	Chr5	141570375	141574375	4001	-	103692469	LOC103692469	NA	276	788	4599	0.171342	517	2323	0.222557	8.72e-07	gain	2.03516e-06
gene13837	Chr5	141570536	141574536	4001	+	298514	Rragc	Ras-related GTP binding C	278	829	4645	0.178471	549	2355	0.233121	2.08e-07	gain	5.84238e-07
gene13847	Chr5	142679173	142683173	4001	-	313581	Utp11l	UTP11-like, U3 small nucleolar ribonucleoprotein, (yeast)	154	964	3528	0.273243	656	1842	0.356135	2.12e-09	gain	1.01116e-08
gene13851	Chr5	142729767	142733767	4001	+	362590	Inpp5b	inositol polyphosphate-5-phosphatase B	146	609	2811	0.216649	596	2150	0.277209	1.89e-06	gain	3.98562e-06
gene13861	Chr5	143026031	143030031	4001	+	362593	Gnl2	guanine nucleotide binding protein-like 2 (nucleolar)	148	486	2554	0.19029	439	1699	0.258387	4.06e-07	gain	1.03027e-06
gene13865	Chr5	143118131	143122131	4001	-	313587	Zc3h12a	zinc finger CCCH type containing 12A	234	1109	3519	0.315146	833	2154	0.386722	1.27e-07	gain	3.80582e-07
gene13873	Chr5	144065466	144069466	4001	+	362595	Oscp1	organic solute carrier partner 1	200	782	3063	0.255305	568	1795	0.316435	9.32e-06	gain	1.61009e-05
gene13875	Chr5	144104556	144108556	4001	+	366468	Lsm10	LSM10, U7 small nuclear RNA associated	184	1653	3887	0.425264	1136	2155	0.527146	3.88e-13	gain	5.1727e-12
gene13879	Chr5	144219317	144223317	4001	-	313591	Thrap3	thyroid hormone receptor associated protein 3	258	507	3132	0.161877	349	1523	0.229153	1.44e-07	gain	4.25002e-07
gene13924	Chr5	147067355	147071355	4001	+	313045	Trim62	NA	496	752	2805	0.268093	610	1856	0.328664	1.66e-05	gain	2.67341e-05
gene13925	Chr5	147145615	147149615	4001	-	366473	Azin2	antizyme inhibitor 2	280	981	3634	0.26995	796	2487	0.320064	3.64e-05	gain	5.3227e-05
gene13945	Chr5	147659618	147663618	4001	+	297890	Bsdc1	BSD domain containing 1	148	501	2827	0.17722	386	1551	0.248872	8.62e-08	gain	2.66498e-07
gene13946	Chr5	147689930	147693930	4001	-	297891	Tssk3	testis-specific serine kinase 3	268	1519	3326	0.456705	1268	2390	0.530544	1.14e-07	gain	3.44648e-07
gene13947	Chr5	147690391	147694391	4001	+	500554	Fam229a	family with sequence similarity 229, member A	266	1541	3394	0.454037	1193	2349	0.507876	8.32e-05	gain	0.0001113
gene13948	Chr5	147712163	147716163	4001	+	81520	Marcksl1	MARCKS-like 1	376	480	1448	0.331492	349	1289	0.270753	0.000675107	loss	0.000724408
gene13949	Chr5	147741723	147745723	4001	-	297893	Hdac1	histone deacetylase 1	210	641	1962	0.326707	426	1092	0.39011	0.000538704	gain	0.000591752
gene13950	Chr5	147777624	147781624	4001	-	313050	Lck	LCK proto-oncogene, Src family tyrosine kinase	119	904	1267	0.713496	900	1131	0.795756	6.08e-06	gain	1.11372e-05
gene13952	Chr5	147801853	147805853	4001	-	682390	Eif3i	eukaryotic translation initiation factor 3, subunit I	226	765	3125	0.2448	626	2066	0.303001	7.16e-06	gain	1.28233e-05
gene13953	Chr5	147801956	147805956	4001	+	682404	Tmem234	NA	226	751	3108	0.241634	616	2055	0.299757	7.22e-06	gain	1.29053e-05
gene13963	Chr5	148136309	148140309	4001	+	103692487	LOC103692487	NA	160	1231	1683	0.731432	976	1552	0.628866	2.05e-09	loss	9.86382e-09
gene13967	Chr5	148318610	148322610	4001	+	297900	Pef1	penta-EF hand domain containing 1	160	1019	4269	0.238698	772	2509	0.307692	3.16e-09	gain	1.44635e-08
gene13968	Chr5	148353404	148357404	4001	-	25593	Hcrtr1	hypocretin (orexin) receptor 1	250	610	1994	0.305918	509	2091	0.243424	1.35e-05	loss	2.22664e-05
gene13972	Chr5	148490232	148494232	4001	-	313057	Serinc2	serine incorporator 2	234	317	1421	0.223082	327	1096	0.298358	3.26e-05	gain	4.82904e-05
gene13978	Chr5	148665665	148669665	4001	-	103692481	LOC103692481	NA	190	1044	1882	0.554729	965	1529	0.631131	1.08e-05	gain	1.822e-05
gene13980	Chr5	148921098	148925098	4001	+	116673	Sdc3	syndecan 3	322	932	2211	0.421529	754	2071	0.364075	0.000166188	loss	0.000206263
gene13983	Chr5	149287332	149291332	4001	-	102546333	LOC102546333	NA	130	449	677	0.66322	348	620	0.56129	0.0002427	loss	0.000290538
gene13989	Chr5	150075125	150079125	4001	+	688757	Tmem200b	NA	300	1271	2480	0.5125	960	2076	0.462428	0.000818278	loss	0.000864793
gene13999	Chr5	150607422	150611422	4001	-	682920	Phactr4	NA	267	1094	4990	0.219238	744	2713	0.274235	2.42e-07	gain	6.62711e-07
gene14007	Chr5	150801158	150805158	4001	-	102548282	LOC102548282	NA	122	1399	1761	0.794435	1156	1359	0.850625	7.34e-05	gain	9.95544e-05
gene14011	Chr5	150955041	150959041	4001	+	59102	Rpa2	replication protein A2	190	875	3756	0.232961	673	2223	0.302744	1.38e-08	gain	5.27488e-08
gene14016	Chr5	151115142	151119142	4001	-	362618	Fam76a	family with sequence similarity 76, member A	320	929	4036	0.230178	823	2551	0.322619	4.58e-15	gain	8.8774e-14
gene14026	Chr5	151571122	151575122	4001	+	24782	Slc9a1	solute carrier family 9, subfamily A (NHE1, cation proton antiporter 1), member 1	176	1252	2955	0.423689	1101	2303	0.478072	0.000117552	gain	0.000152188
gene14034	Chr5	151785839	151789839	4001	+	688917	LOC688917	NA	94	856	1688	0.507109	694	1160	0.598276	3.3e-06	gain	6.49309e-06
gene14037	Chr5	151822937	151826937	4001	-	313017	Sfn	NA	202	1091	3457	0.315592	765	1914	0.399687	3.04e-09	gain	1.40107e-08
gene14050	Chr5	152287490	152291490	4001	+	298543	Aim1l	NA	196	1148	3439	0.333818	795	1971	0.403349	8.12e-07	gain	1.9056e-06
gene14053	Chr5	152330993	152334993	4001	+	192207	Ubxn11	UBX domain protein 11	160	1299	3333	0.389739	962	2000	0.481	4.58e-10	gain	2.64075e-09
gene14055	Chr5	152404528	152408528	4001	-	362622	Cep85	centrosomal protein 85kDa	228	664	3923	0.169258	498	2142	0.232493	1.29e-08	gain	4.98666e-08
gene14065	Chr5	152604853	152608853	4001	+	313611	Pafah2	platelet-activating factor acetylhydrolase 2	150	548	2884	0.190014	402	1624	0.247537	1.17e-05	gain	1.95214e-05
gene14068	Chr5	152706716	152710716	4001	-	102546455	LOC102546455	NA	152	986	2921	0.337556	825	1926	0.428349	9.61e-10	gain	5.0411e-09
gene14069	Chr5	152706788	152710788	4001	+	313615	Paqr7	progestin and adipoQ receptor family member VII	154	994	2937	0.338441	831	1938	0.428793	1.08e-09	gain	5.5482e-09
gene14080	Chr5	153267638	153271638	4001	+	170933	Syf2	SYF2 pre-mRNA-splicing factor	188	868	3224	0.269231	508	1467	0.346285	2.65e-07	gain	7.15657e-07
gene14087	Chr5	153841951	153845951	4001	-	502990	Nipal3	NA	256	917	5771	0.158898	708	3261	0.217111	6.53e-11	gain	4.94363e-10
gene14088	Chr5	153841901	153845901	4001	+	102465167	Mir6333	microRNA mir-6333	258	938	5795	0.161864	732	3286	0.222763	1.08e-11	gain	1.04298e-10
gene14089	Chr5	153842039	153846039	4001	+	500566	Stpg1	sperm-tail PG-rich repeat containing 1	252	869	5728	0.151711	681	3237	0.21038	2.82e-11	gain	2.37872e-10
gene14099	Chr5	154292841	154296841	4001	+	79238	Hmgcl	3-hydroxymethyl-3-methylglutaryl-CoA lyase	188	893	3025	0.295207	636	1807	0.351965	6.69e-05	gain	9.16939e-05
gene14104	Chr5	154392407	154396407	4001	-	362631	Rpl11	ribosomal protein L11	206	663	2583	0.256678	568	1846	0.307692	0.000248091	gain	0.000296084
gene14105	Chr5	154392513	154396513	4001	+	102551799	LOC102551799	NA	216	715	2648	0.270015	636	1923	0.330733	1.72e-05	gain	2.75866e-05
gene14119	Chr5	154963171	154967171	4001	-	500569	Kdm1a	lysine (K)-specific demethylase 1A	384	1266	2696	0.469585	907	1729	0.524581	0.000440492	gain	0.000493589
gene14129	Chr5	155435176	155439176	4001	-	102552931	LOC102552931	NA	144	1341	2048	0.654785	1221	1677	0.728086	3.13e-06	gain	6.18085e-06
gene14138	Chr5	155933105	155937105	4001	+	362636	Usp48	ubiquitin specific peptidase 48	270	752	6008	0.125166	594	3216	0.184701	3.87e-13	gain	5.1727e-12
gene14168	Chr5	157419740	157423740	4001	+	500573	Tmco4	transmembrane and coiled-coil domains 4	234	968	3363	0.287838	651	1796	0.362472	1.46e-07	gain	4.28591e-07
gene14176	Chr5	157799163	157803163	4001	+	26760	Akr7a3	aldo-keto reductase family 7, member A3 (aflatoxin aldehyde reductase)	136	451	1954	0.230809	346	1101	0.31426	1.36e-06	gain	2.99025e-06
gene14195	Chr5	159117213	159121213	4001	-	684811	Arhgef10l	NA	152	1063	2768	0.384032	809	1809	0.447208	3.27e-05	gain	4.84123e-05
gene14203	Chr5	159397199	159401199	4001	+	102546642	LOC102546642	NA	128	799	1245	0.641767	675	937	0.720384	0.000132636	gain	0.000169074
gene14208	Chr5	159581049	159585049	4001	-	313663	Crocc	ciliary rootlet coiled-coil, rootletin	240	731	2351	0.310932	602	1625	0.370462	0.000126114	gain	0.000162274
gene14217	Chr5	159753535	159757535	4001	+	362648	Arhgef19	Rho guanine nucleotide exchange factor (GEF) 19	198	910	3374	0.26971	816	2476	0.329564	1.71e-06	gain	3.64258e-06
gene14220	Chr5	159893012	159897012	4001	+	100360708	LOC100360708	NA	172	1552	2709	0.572905	1267	1928	0.657158	2.38e-08	gain	8.58119e-08
gene14222	Chr5	159944483	159948483	4001	-	79425	Clcnka	chloride channel, voltage-sensitive Ka	168	968	1526	0.634338	889	1275	0.697255	0.00052752	gain	0.00058204
gene14229	Chr5	160173141	160177141	4001	-	298605	Tmem82	NA	194	884	2271	0.389256	675	1389	0.485961	3.64e-08	gain	1.25608e-07
gene14230	Chr5	160177978	160181978	4001	-	298606	Slc25a34	solute carrier family 25, member 34	138	991	1923	0.515341	604	1018	0.59332	8.17e-05	gain	0.000109561
gene14233	Chr5	160287499	160291499	4001	+	102548844	LOC102548844	NA	182	1696	2913	0.582218	1139	1690	0.673964	3.17e-09	gain	1.44635e-08
gene14235	Chr5	160350874	160354874	4001	-	362652	Dnajc16	DnaJ (Hsp40) homolog, subfamily C, member 16	210	1273	3520	0.361648	839	2024	0.414526	0.000133853	gain	0.000170466
gene14242	Chr5	160618659	160622659	4001	-	500578	Tmem51	transmembrane protein 51	278	1141	4617	0.24713	1037	3187	0.325384	6.43e-13	gain	8.21177e-12
gene14243	Chr5	161033795	161037795	4001	-	313672	Kazn	kazrin, periplakin interacting protein	330	679	2456	0.276466	556	2641	0.210526	1.35e-07	loss	4.01912e-07
gene14321	Chr5	164794176	164798176	4001	+	25105	Nppb	natriuretic peptide B	118	907	1401	0.647395	904	1246	0.725522	2.44e-05	gain	3.73796e-05
gene14327	Chr5	164896387	164900387	4001	-	298646	Agtrap	angiotensin II receptor-associated protein	226	1605	3542	0.453134	1225	2401	0.510204	2.45e-05	gain	3.75118e-05
gene14328	Chr5	164896443	164900443	4001	+	102551534	LOC102551534	NA	226	1599	3540	0.451695	1214	2391	0.507737	3.64e-05	gain	5.3227e-05
gene14337	Chr5	165257228	165261228	4001	-	313706	Ubiad1	UbiA prenyltransferase domain containing 1	178	1196	3499	0.341812	908	2145	0.42331	3.95e-09	gain	1.74965e-08
gene14340	Chr5	165372965	165376965	4001	+	313707	Exosc10	NA	234	1241	4712	0.26337	1081	3027	0.357119	7.55e-17	gain	2.24284e-15
gene14343	Chr5	165413105	165417105	4001	+	64459	Masp2	mannan-binding lectin serine peptidase 2	108	727	2400	0.302917	595	1560	0.38141	9.07e-07	gain	2.10427e-06
gene14352	Chr5	165920902	165924902	4001	+	114214	Dffa	DNA fragmentation factor, alpha subunit	192	1494	3452	0.432793	1145	2359	0.485375	0.000104898	gain	0.00013717
gene14355	Chr5	165953723	165957723	4001	-	100534597	Apitd1	apoptosis-inducing, TAF9-like domain 1	212	1368	2877	0.475495	1166	2094	0.556829	4.99e-08	gain	1.6611e-07
gene14365	Chr5	166430027	166434027	4001	-	103692520	LOC103692520	NA	184	1248	3826	0.326189	1030	2679	0.384472	2.7e-06	gain	5.41784e-06
gene14371	Chr5	166693286	166697286	4001	-	691426	Tmem201	NA	260	691	3836	0.180136	550	2191	0.251027	5.51e-10	gain	3.08583e-09
gene14383	Chr5	167242786	167246786	4001	-	298657	Car6	carbonic anhydrase 6	142	1040	1236	0.841424	995	1114	0.893178	0.000310688	gain	0.000363023
gene14384	Chr5	167266923	167270923	4001	+	102548845	LOC102548845	NA	134	650	2367	0.274609	526	1454	0.361761	5.71e-08	gain	1.86445e-07
gene14393	Chr5	167968127	167972127	4001	-	102556316	LOC102556316	NA	148	535	3116	0.171694	344	1533	0.224397	2.98e-05	gain	4.47245e-05
gene14399	Chr5	168134628	168138628	4001	-	29528	Vamp3	vesicle-associated membrane protein 3	294	1080	4691	0.230228	680	2354	0.28887	2.86e-07	gain	7.62574e-07
gene14410	Chr5	169107907	169111907	4001	+	362666	Dnajc11	DnaJ (Hsp40) homolog, subfamily C, member 11	297	624	4581	0.136215	528	2781	0.18986	5.57e-09	gain	2.37115e-08
gene14422	Chr5	169355582	169359582	4001	+	26759	Acot7	acyl-CoA thioesterase 7	346	1052	4305	0.244367	617	2014	0.306356	6.33e-07	gain	1.52826e-06
gene14439	Chr5	171243180	171247180	4001	-	103692524	LOC103692524	NA	174	2059	3502	0.58795	1474	2278	0.647059	1.13e-05	gain	1.89233e-05
gene14444	Chr5	171310102	171314102	4001	-	500595	Smim1	small integral membrane protein 1	196	718	2327	0.308552	751	1853	0.405289	4.78e-10	gain	2.72166e-09
gene14455	Chr5	171910023	171914023	4001	+	102555433	LOC102555433	NA	140	1048	1370	0.764964	901	1096	0.82208	0.000631423	gain	0.000681279
gene14460	Chr5	172305402	172309402	4001	-	362676	Fam213b	family with sequence similarity 213, member B	202	1114	4259	0.261564	957	2724	0.351322	2.78e-14	gain	4.52246e-13
gene14467	Chr5	172486822	172490822	4001	-	298675	Rer1	retention in endoplasmic reticulum sorting receptor 1	266	589	5217	0.1129	448	2623	0.170797	2.02e-11	gain	1.79242e-10
gene14468	Chr5	172487104	172491104	4001	+	298676	Morn1	MORN repeat containing 1	268	701	5216	0.134394	546	2660	0.205263	1.8e-14	gain	3.07463e-13
gene14471	Chr5	172646170	172650170	4001	+	362678	RGD1308923	LOC362678	224	857	3067	0.279426	638	1911	0.333857	7.29e-05	gain	9.90729e-05
gene14474	Chr5	172807374	172811374	4001	-	29689	Gabrd	gamma-aminobutyric acid (GABA) A receptor, delta	206	576	1952	0.295082	619	1760	0.351705	0.000295576	gain	0.000346253
gene14480	Chr5	173022335	173026335	4001	+	313765	Slc35e2b	solute carrier family 35, member E2B	236	834	5721	0.145779	703	3420	0.205556	2.71e-12	gain	3.04791e-11
gene14482	Chr5	173079440	173083440	4001	-	94339	Mmp23	matrix metallopeptidase 23	328	1292	3882	0.332818	1135	2922	0.388433	4.31e-06	gain	8.24876e-06
gene14493	Chr5	173231188	173235188	4001	-	680723	Tmem88b	transmembrane protein 88B	144	671	1974	0.339919	572	1324	0.432024	2.79e-07	gain	7.46093e-07
gene14495	Chr5	173246245	173250245	4001	+	680747	Mrpl20	mitochondrial ribosomal protein L20	166	1048	4076	0.257115	690	2225	0.310112	1.38e-05	gain	2.26928e-05
gene14531	Chr6	1001975	1005975	4001	-	94269	Fez2	fasciculation and elongation protein zeta 2 (zygin II)	208	1012	3295	0.307132	670	1849	0.362358	7.62e-05	gain	0.000102943
gene14537	Chr6	1464193	1468193	4001	-	54287	Eif2ak2	eukaryotic translation initiation factor 2-alpha kinase 2	160	907	2756	0.3291	760	1977	0.384421	0.000115586	gain	0.000149856
gene14597	Chr6	6498053	6502053	4001	+	102554579	LOC102554579	NA	108	687	1187	0.57877	811	1151	0.704605	1.14e-09	gain	5.82359e-09
gene14615	Chr6	7421484	7425484	4001	-	298765	Zfp36l2	zinc finger protein 36, C3H type-like 2	232	756	3344	0.226077	683	1870	0.365241	2.06e-24	gain	2.96315e-22
gene14616	Chr6	7739433	7743433	4001	-	313865	Thada	thyroid adenoma associated	200	762	3310	0.230211	610	2065	0.2954	3.38e-07	gain	8.8313e-07
gene14619	Chr6	7782737	7786737	4001	+	313866	Plekhh2	pleckstrin homology domain containing, family H (with MyTH4 domain) member 2	242	498	1823	0.273176	498	1437	0.346555	1.22e-05	gain	2.02076e-05
gene14657	Chr6	10886186	10890186	4001	+	103692553	LOC103692553	NA	168	1281	1833	0.698854	944	1254	0.752791	0.00109869	gain	0.00111679
gene14700	Chr6	15189660	15193660	4001	-	60391	Nrxn1	neurexin 1	306	1274	2106	0.604938	1208	1709	0.706846	3.16e-10	gain	1.90226e-09
gene14727	Chr6	21049327	21053327	4001	+	313873	Fam98a	family with sequence similarity 98, member A	208	876	4622	0.189528	622	2547	0.244209	1.83e-07	gain	5.22066e-07
gene14736	Chr6	22224364	22228364	4001	-	298786	Slc30a6	solute carrier family 30 (zinc transporter), member 6	140	812	2774	0.292718	722	2016	0.358135	3.6e-06	gain	7.01769e-06
gene14737	Chr6	22224452	22228452	4001	+	103692563	LOC103692563	NA	142	818	2802	0.291934	728	2044	0.356164	4.61e-06	gain	8.75548e-06
gene14739	Chr6	22282082	22286082	4001	+	685651	LOC685651	NA	194	1098	2474	0.443816	853	1715	0.497376	0.00071544	gain	0.000764684
gene14744	Chr6	22560892	22564892	4001	+	298789	LOC298789	NA	90	628	1018	0.616896	594	848	0.700472	0.000201109	gain	0.000244715
gene14746	Chr6	23314962	23318962	4001	-	298801	Clip4	CAP-GLY domain containing linker protein family, member 4	130	844	1371	0.615609	894	1252	0.714058	3.09e-07	gain	8.15152e-07
gene14749	Chr6	23414326	23418326	4001	-	313892	Fam179a	NA	156	1343	2793	0.480845	983	1845	0.532791	0.000606672	gain	0.000657168
gene14762	Chr6	24340752	24344752	4001	-	102547591	LOC102547591	NA	86	459	560	0.819643	424	463	0.915767	1.12e-05	gain	1.87789e-05
gene14779	Chr6	26049267	26053267	4001	-	362704	Bre	brain and reproductive organ-expressed (TNFRSF1A modulator)	252	437	4189	0.104321	347	2172	0.159761	1.93e-09	gain	9.4023e-09
gene14788	Chr6	26312811	26316811	4001	-	313906	Zfp512	NA	176	1106	3102	0.356544	879	1977	0.444613	1.93e-09	gain	9.4023e-09
gene14797	Chr6	26535707	26539707	4001	+	313913	Zfp513	zinc finger protein 513	250	1187	2759	0.430228	833	1607	0.518357	6.6e-08	gain	2.09986e-07
gene14811	Chr6	26782088	26786088	4001	+	58842	Preb	prolactin regulatory element binding	278	1018	6212	0.163876	777	3205	0.242434	5.39e-18	gain	2.07477e-16
gene14821	Chr6	26873384	26877384	4001	-	362711	Tmem214	transmembrane protein 214	200	756	2825	0.267611	639	1943	0.328873	9.77e-06	gain	1.67617e-05
gene14825	Chr6	27078861	27082861	4001	-	298850	Cenpa	centromere protein A	236	1082	3878	0.27901	756	2167	0.348869	5.86e-08	gain	1.90433e-07
gene14829	Chr6	27239804	27243804	4001	+	688819	Cib4	NA	114	751	1410	0.532624	753	1165	0.646352	2.06e-08	gain	7.60808e-08
gene14832	Chr6	27458038	27462038	4001	-	362712	Drc1	dynein regulatory complex subunit 1 homolog (Chlamydomonas)	126	787	1534	0.513038	776	1282	0.605304	2.23e-06	gain	4.61013e-06
gene14860	Chr6	28995986	28999986	4001	-	685859	Ubxn2a	UBX domain protein 2A	282	814	5387	0.151105	547	2600	0.210385	4.8e-10	gain	2.72166e-09
gene14861	Chr6	28996080	29000080	4001	+	500625	Atad2b	ATPase family, AAA domain containing 2B	282	814	5387	0.151105	547	2600	0.210385	4.8e-10	gain	2.72166e-09
gene14869	Chr6	29975706	29979706	4001	+	58950	Fkbp1b	FK506 binding protein 1B	261	664	2319	0.28633	408	1856	0.219828	2.12e-06	loss	4.40605e-06
gene14897	Chr6	33148557	33152557	4001	-	102556253	LOC102556253	NA	80	259	1371	0.188913	206	797	0.258469	0.000214801	gain	0.000260102
gene14916	Chr6	34152966	34156966	4001	+	684830	Ttc32	NA	196	764	3994	0.191287	642	2549	0.251863	2.69e-08	gain	9.5107e-08
gene14923	Chr6	36104926	36108926	4001	+	500629	Rdh14	retinol dehydrogenase 14 (all-trans/9-cis/11-cis)	180	1003	3171	0.316304	820	2095	0.391408	8.08e-08	gain	2.52085e-07
gene14937	Chr6	37553166	37557166	4001	+	298890	Fam49a	family with sequence similarity 49, member A	162	396	2050	0.193171	262	994	0.263581	1.95e-05	gain	3.0699e-05
gene14968	Chr6	42300577	42304577	4001	-	298906	Pqlc3	PQ loop repeat containing 3	212	505	1946	0.259507	377	2249	0.16763	3.75e-12	loss	4.01912e-11
gene14984	Chr6	43361630	43365630	4001	-	298914	Itgb1bp1	integrin beta 1 binding protein 1	200	523	3069	0.170414	435	1898	0.229189	1.06e-06	gain	2.40813e-06
gene14985	Chr6	43361792	43365792	4001	+	298916	Cpsf3	cleavage and polyadenylation specific factor 3, 73kDa	204	552	3106	0.177721	495	1968	0.251524	1.71e-09	gain	8.45105e-09
gene14992	Chr6	43827812	43831812	4001	+	313994	Klf11	Kruppel-like factor 11	342	827	4719	0.175249	584	2373	0.246102	3.08e-11	gain	2.5821e-10
gene14997	Chr6	44148169	44152169	4001	+	103692604	LOC103692604	NA	94	341	586	0.581911	355	498	0.712851	1.36e-05	gain	2.23774e-05
gene15020	Chr6	47784982	47788982	4001	-	102549609	LOC102549609	NA	64	591	684	0.864035	622	677	0.918759	0.00124969	gain	0.00125474
gene15053	Chr6	50921743	50925743	4001	-	298943	Bcap29	B-cell receptor-associated protein 29	176	597	3816	0.156447	457	2058	0.22206	3.02e-09	gain	1.3942e-08
gene15065	Chr6	52120085	52124085	4001	+	297508	Nampt	nicotinamide phosphoribosyltransferase	326	810	4631	0.174908	612	2668	0.229385	7.07e-08	gain	2.22351e-07
gene15103	Chr6	55878133	55882133	4001	+	493574	Ispd	isoprenoid synthase domain containing	188	892	2900	0.307586	882	2279	0.387012	9.9e-09	gain	3.92126e-08
gene15134	Chr6	60956351	60960351	4001	+	100359529	Immp2l	NA	180	610	2764	0.220695	564	1799	0.313508	3.17e-11	gain	2.64134e-10
gene15143	Chr6	64176828	64180828	4001	-	103692622	LOC103692622	NA	40	474	543	0.872928	397	413	0.961259	2.04e-06	gain	4.26248e-06
gene15157	Chr6	65317544	65321544	4001	-	362734	Stxbp6	syntaxin binding protein 6 (amisyn)	266	744	4385	0.169669	688	3077	0.223594	2.79e-08	gain	9.8388e-08
gene15196	Chr6	72784835	72788835	4001	-	366619	Dtd2	D-tyrosyl-tRNA deacylase 2	192	1467	4008	0.366018	1129	2499	0.451781	5.73e-11	gain	4.42375e-10
gene15216	Chr6	75468374	75472374	4001	-	299021	RGD1559724	NA	96	683	1582	0.431732	600	1133	0.529568	1.11e-06	gain	2.503e-06
gene15279	Chr6	80126800	80130800	4001	-	314154	Cyp51a1-ps1	cytochrome P450, family 51, subfamily a, polypeptide 1, pseudogene 1	162	1487	2429	0.612186	1337	2017	0.662866	0.00056094	gain	0.000613711
gene15283	Chr6	80332636	80336636	4001	-	314157	Fbxo33	F-box protein 33	406	840	6194	0.135615	706	3785	0.186526	1.11e-10	gain	7.85915e-10
gene15287	Chr6	81349145	81353145	4001	+	366641	LOC366641	NA	128	406	542	0.749077	260	418	0.62201	4.25e-05	loss	6.09085e-05
gene15341	Chr6	91530278	91534278	4001	-	299112	Pole2	polymerase (DNA directed), epsilon 2, accessory subunit	190	525	2212	0.237342	473	1635	0.289297	0.000352652	gain	0.000406494
gene15342	Chr6	91530380	91534380	4001	+	314190	Klhdc1	kelch domain containing 1	190	525	2212	0.237342	473	1635	0.289297	0.000352652	gain	0.000406494
gene15357	Chr6	92055643	92059643	4001	-	314196	L2hgdh	L-2-hydroxyglutarate dehydrogenase	194	721	3592	0.200724	551	2179	0.252868	7.86e-06	gain	1.38948e-05
gene15373	Chr6	92861903	92865903	4001	-	102551922	LOC102551922	NA	186	646	3673	0.175878	514	2199	0.233743	2.73e-07	gain	7.33637e-07
gene15377	Chr6	93383457	93387457	4001	+	299121	Actr10	actin-related protein 10 homolog (S. cerevisiae)	124	427	1748	0.244279	277	1511	0.183322	3.48e-05	loss	5.10786e-05
gene15401	Chr6	95175477	95179477	4001	-	116644	Rtn1	reticulon 1	218	503	1923	0.26157	513	1588	0.323048	9.65e-05	gain	0.000127101
gene15407	Chr6	95391069	95395069	4001	-	100364391	LOC100364391	NA	66	327	1226	0.266721	276	778	0.354756	4.73e-05	gain	6.75397e-05
gene15408	Chr6	95500845	95504845	4001	-	299131	Dhrs7	dehydrogenase/reductase (SDR family) member 7	56	645	1138	0.566784	487	691	0.704776	1.26e-08	gain	4.89841e-08
gene15426	Chr6	96477243	96481243	4001	+	81749	Prkch	protein kinase C, eta	352	602	3258	0.184776	753	3195	0.235681	1.18e-06	gain	2.63475e-06
gene15433	Chr6	97213622	97217622	4001	+	102551114	LOC102551114	NA	212	838	2849	0.294138	782	2239	0.349263	4.13e-05	gain	5.9282e-05
gene15447	Chr6	99300287	99304287	4001	-	102555894	LOC102555894	NA	88	747	2080	0.359135	697	1530	0.455556	2.21e-08	gain	8.05324e-08
gene15462	Chr6	99868320	99872320	4001	-	299156	Rab15	RAB15, member RAS oncogene family	228	767	1503	0.510313	725	1647	0.440194	0.000110871	loss	0.000144291
gene15470	Chr6	100303958	100307958	4001	+	432392	Fut8	fucosyltransferase 8 (alpha (1,6) fucosyltransferase)	300	579	4070	0.14226	452	2153	0.20994	1.25e-10	gain	8.69275e-10
gene15493	Chr6	102213424	102217424	4001	+	314262	Plekhh1	pleckstrin homology domain containing, family H (with MyTH4 domain) member 1	210	1079	2032	0.531004	912	1557	0.585742	0.00115585	gain	0.00117128
gene15499	Chr6	102351598	102355598	4001	-	100359512	Vti1b	NA	200	667	3450	0.193333	542	1992	0.272088	1.95e-10	gain	1.27802e-09
gene15560	Chr6	104338114	104342114	4001	+	500685	Plekhd1	pleckstrin homology domain containing, family D (with coiled-coil domains) member 1	276	767	2905	0.264028	776	2466	0.31468	6.82e-05	gain	9.31953e-05
gene15595	Chr6	107078587	107082587	4001	-	299188	Zfyve1	zinc finger, FYVE domain containing 1	142	217	1532	0.141645	214	1108	0.193141	0.000562129	gain	0.000614519
gene15605	Chr6	107499010	107503010	4001	-	299190	LOC299190	NA	134	1542	2652	0.581448	1236	1916	0.645094	2.29e-05	gain	3.53791e-05
gene15606	Chr6	107515668	107519668	4001	+	681337	Acot4	acyl-CoA thioesterase 4	238	1270	5629	0.225617	821	2768	0.296604	2.41e-11	gain	2.09096e-10
gene15609	Chr6	107576467	107580467	4001	-	299192	LOC299192	NA	228	445	2274	0.19569	362	1136	0.318662	8.3e-14	gain	1.26022e-12
gene15634	Chr6	108818774	108822774	4001	+	299199	Ylpm1	YLP motif containing 1	202	353	2159	0.163502	349	1590	0.219497	2.37e-05	gain	3.64298e-05
gene15639	Chr6	108975944	108979944	4001	-	299202	Rps6kl1	NA	174	1298	1938	0.669763	1146	1557	0.736031	3.39e-05	gain	4.99185e-05
gene15673	Chr6	110966052	110970052	4001	+	314330	Cipc	CLOCK-interacting pacemaker	262	1014	5475	0.185205	806	3186	0.252982	1.66e-12	gain	1.95551e-11
gene15711	Chr6	115545560	115549560	4001	-	314349	Ston2	stonin 2	260	710	2958	0.240027	544	1763	0.308565	7.45e-07	gain	1.76132e-06
gene15756	Chr6	123578416	123582416	4001	+	102550560	LOC102550560	NA	120	1211	1687	0.717842	1014	1267	0.800316	6.58e-07	gain	1.57333e-06
gene15761	Chr6	124121283	124125283	4001	+	117263	Psmc1	proteasome (prosome, macropain) 26S subunit, ATPase, 1	242	1001	4420	0.226471	821	2879	0.285168	6.08e-08	gain	1.9549e-07
gene15762	Chr6	124175428	124179428	4001	-	314381	Nrde2	NA	136	908	2637	0.344331	774	1844	0.41974	7.55e-07	gain	1.78342e-06
gene15766	Chr6	124733786	124737786	4001	-	314384	Rps6ka5	ribosomal protein S6 kinase, polypeptide 5	280	730	4003	0.182363	490	2024	0.242095	2.18e-07	gain	6.05482e-07
gene15781	Chr6	125599408	125603408	4001	-	500707	Tc2n	tandem C2 domains, nuclear	194	277	566	0.489399	248	410	0.604878	0.00048777	gain	0.000543004
gene15796	Chr6	126348569	126352569	4001	+	299258	Golga5	golgin A5	222	763	4740	0.16097	613	2686	0.22822	1.43e-11	gain	1.32932e-10
gene15798	Chr6	126432226	126436226	4001	+	24258	Chga	chromogranin A (parathyroid secretory protein 1)	158	720	1519	0.473996	625	1540	0.405844	0.00018577	loss	0.000227672
gene15816	Chr6	127280444	127284444	4001	+	314405	Otub2	OTU deubiquitinase, ubiquitin aldehyde binding 2	174	479	2927	0.163649	364	1627	0.223725	1.64e-06	gain	3.51263e-06
gene15817	Chr6	127317383	127321383	4001	-	373065	Ddx24	DEAD (Asp-Glu-Ala-Asp) box helicase 24	184	1235	3942	0.313293	833	2262	0.368258	1.78e-05	gain	2.83824e-05
gene15819	Chr6	127335791	127339791	4001	-	299269	Ifi27l2b	interferon, alpha-inducible protein 27 like 2B	134	887	2603	0.340761	662	1694	0.390791	0.000944303	gain	0.000977939
gene15829	Chr6	127635943	127639943	4001	+	103692696	LOC103692696	NA	98	966	2397	0.403004	626	1297	0.482652	6.6e-06	gain	1.20252e-05
gene15830	Chr6	127654603	127658603	4001	-	362774	Serpina11	serpin peptidase inhibitor, clade A (alpha-1 antiproteinase, antitrypsin), member 11	106	910	2729	0.333455	677	1678	0.403456	5.22e-06	gain	9.79153e-06
gene15836	Chr6	127837368	127841368	4001	+	314407	LOC314407	NA	114	1099	1596	0.688596	984	1270	0.774803	6.2e-07	gain	1.50351e-06
gene15866	Chr6	129146295	129150295	4001	+	100909917	LOC100909917	NA	326	578	2119	0.27277	586	1646	0.356015	1.52e-07	gain	4.43821e-07
gene15867	Chr6	129265828	129269828	4001	+	100909954	LOC100909954	NA	236	633	1695	0.373451	796	1783	0.446439	2.16e-05	gain	3.36369e-05
gene15876	Chr6	129789489	129793489	4001	+	102551116	LOC102551116	NA	248	635	2605	0.243762	482	2504	0.192492	1.7e-05	loss	2.72979e-05
gene15898	Chr6	132606600	132610600	4001	-	314438	Degs2	delta(4)-desaturase, sphingolipid 2	252	876	1997	0.438658	1081	2212	0.488698	0.00117501	gain	0.00118901
gene15902	Chr6	132745762	132749762	4001	-	314441	Slc25a29	solute carrier family 25 (mitochondrial carnitine/acylcarnitine carrier), member 29	320	1060	6951	0.152496	725	3569	0.203138	5.11e-10	gain	2.88546e-09
gene15904	Chr6	132760306	132764306	4001	+	299316	Slc25a47	solute carrier family 25, member 47	80	339	1911	0.177394	303	1076	0.281599	3.15e-10	gain	1.90043e-09
gene15913	Chr6	133656913	133660913	4001	+	500717	RGD1566401	NA	264	1181	1989	0.593766	1021	2000	0.5105	3.27e-07	loss	8.56847e-07
gene15927	Chr6	133731578	133735578	4001	+	100526588	Mir1188	microRNA mir-1188	194	978	1497	0.653307	737	1246	0.591493	0.000915065	loss	0.000950541
gene15976	Chr6	134726747	134730747	4001	-	102546759	LOC102546759	NA	152	1416	2020	0.70099	985	1538	0.640442	0.000182184	loss	0.000224081
gene15979	Chr6	134802134	134806134	4001	+	691318	Ppp2r5c	protein phosphatase 2, regulatory subunit B, gamma	400	853	4055	0.210358	667	2228	0.299372	8.95e-14	gain	1.34398e-12
gene15981	Chr6	134837708	134841708	4001	-	102547175	LOC102547175	NA	126	1455	2565	0.567251	1209	1862	0.649302	1.11e-07	gain	3.36323e-07
gene15994	Chr6	135302422	135306422	4001	-	299334	Cinp	cyclin-dependent kinase 2-interacting protein	248	567	3680	0.154076	459	2137	0.214787	2.52e-08	gain	9.03827e-08
gene15995	Chr6	135302528	135306528	4001	+	314456	Tecpr2	NA	250	534	3646	0.146462	437	2118	0.206327	2.67e-08	gain	9.48909e-08
gene16000	Chr6	135608698	135612698	4001	+	362788	Traf3	Tnf receptor-associated factor 3	304	1002	3697	0.271031	725	2131	0.340216	9.21e-08	gain	2.83776e-07
gene16023	Chr6	136471689	136475689	4001	+	100363116	LOC100363116	NA	168	1542	2655	0.580791	1181	1829	0.645708	2.06e-05	gain	3.22635e-05
gene16040	Chr6	137182206	137186206	4001	+	684425	Adssl1	NA	194	608	2735	0.222303	495	1512	0.327381	1.62e-12	gain	1.91665e-11
gene16054	Chr6	137743143	137747143	4001	-	299346	Nudt14	nudix (nucleoside diphosphate linked moiety X)-type motif 14	162	561	1585	0.353943	444	1043	0.425695	0.000264904	gain	0.000314775
gene16136	Chr6	140713170	140717170	4001	-	691815	LOC691815	NA	30	294	467	0.62955	346	452	0.765487	1.36e-05	gain	2.23774e-05
gene16235	Chr6	145385875	145389875	4001	+	362799	Rapgef5	Rap guanine nucleotide exchange factor (GEF) 5	302	786	3173	0.247715	678	2120	0.319811	3.83e-08	gain	1.31335e-07
gene16242	Chr6	146199344	146203344	4001	-	25162	Sp4	Sp4 transcription factor	42	607	868	0.699309	491	629	0.780604	0.000519502	gain	0.00057412
gene16249	Chr6	146900339	146904339	4001	-	314537	Abcb5	NA	40	447	536	0.833955	501	555	0.902703	0.000901051	gain	0.000937409
gene16278	Chr7	830816	834816	4001	+	100911848	LOC100911848	NA	144	1193	4197	0.284251	907	2612	0.347243	1.46e-07	gain	4.28591e-07
gene16281	Chr7	974415	978415	4001	-	102555317	LOC102555317	NA	120	581	1919	0.302762	526	1342	0.391952	3.62e-07	gain	9.32466e-07
gene16285	Chr7	1186209	1190209	4001	-	304037	Arl13b	ADP-ribosylation factor-like 13B	168	774	2907	0.266254	641	1973	0.324886	1.7e-05	gain	2.72979e-05
gene16295	Chr7	1694479	1698479	4001	+	103692754	LOC103692754	NA	170	329	1348	0.244065	400	1326	0.301659	0.000986339	gain	0.0010157
gene16314	Chr7	2623982	2627982	4001	-	288772	Spryd4	SPRY domain containing 4	90	802	1343	0.597171	629	944	0.666314	0.000884487	gain	0.000922283
gene16318	Chr7	2675199	2679199	4001	-	304603	Apon	apolipoprotein N	108	641	2245	0.285523	569	1598	0.35607	7e-06	gain	1.26361e-05
gene16319	Chr7	2687343	2691343	4001	-	102551925	LOC102551925	NA	124	446	2607	0.171078	413	1772	0.23307	1.22e-06	gain	2.7152e-06
gene16320	Chr7	2687501	2691501	4001	+	500761	Apof	apolipoprotein F	147	452	2977	0.151831	421	2073	0.203087	4.99e-06	gain	9.41178e-06
gene16323	Chr7	2715031	2719031	4001	+	408200	Pan2	PAN2 poly(A) specific ribonuclease subunit	172	1027	4210	0.243943	729	2118	0.344193	1.86e-15	gain	3.82209e-14
gene16347	Chr7	3121377	3125377	4001	-	288779	Rab5b	RAB5B, member RAS oncogene family	180	954	2938	0.324711	639	1584	0.403409	3.77e-07	gain	9.66549e-07
gene16348	Chr7	3121433	3125433	4001	+	102553038	LOC102553038	NA	180	924	2929	0.315466	628	1588	0.395466	2.38e-07	gain	6.53066e-07
gene16363	Chr7	3344238	3348238	4001	-	288785	Bloc1s1	biogenesis of lysosomal organelles complex-1, subunit 1	217	1427	3965	0.359899	1043	2103	0.495958	1.6e-22	gain	1.41058e-20
gene16420	Chr7	5264683	5268683	4001	-	404953	Olr899-ps	olfactory receptor pseudogene 899	26	289	404	0.715347	229	272	0.841912	0.000169294	gain	0.000209737
gene16424	Chr7	5399508	5403508	4001	+	288808	Olr903	olfactory receptor 903	24	195	355	0.549296	220	321	0.685358	0.000410028	gain	0.000463444
gene16567	Chr7	10872065	10876065	4001	-	102551539	LOC102551539	NA	180	700	1793	0.390407	548	1160	0.472414	1.82e-05	gain	2.88854e-05
gene16576	Chr7	10793922	10797922	4001	-	100912294	LOC100912294	NA	182	1293	3911	0.330606	1042	2383	0.437264	6.45e-16	gain	1.51964e-14
gene16579	Chr7	10872065	10876065	4001	-	100360514	LOC100360514	NA	180	700	1793	0.390407	548	1160	0.472414	1.82e-05	gain	2.88854e-05
gene16586	Chr7	11016156	11020156	4001	-	29466	Aes	amino-terminal enhancer of split	190	957	1508	0.634615	500	906	0.551876	8.54e-05	loss	0.000113964
gene16610	Chr7	11332300	11336300	4001	-	60450	Matk	megakaryocyte-associated tyrosine kinase	186	913	2126	0.429445	699	1430	0.488811	0.000568808	gain	0.000621324
gene16614	Chr7	11398805	11402805	4001	-	64391	Dapk3	death-associated protein kinase 3	224	1417	4259	0.332707	844	2124	0.397363	9.78e-07	gain	2.24234e-06
gene16620	Chr7	11488852	11492852	4001	+	314638	Creb3l3	cAMP responsive element binding protein 3-like 3	122	392	2452	0.159869	315	1341	0.234899	6.98e-08	gain	2.20536e-07
gene16626	Chr7	11580984	11584984	4001	+	58979	Gng7	guanine nucleotide binding protein (G protein), gamma 7	214	1307	2905	0.449914	1125	2178	0.516529	5.29e-06	gain	9.88214e-06
gene16628	Chr7	11655870	11659870	4001	+	299625	Lmnb2	NA	152	819	2390	0.342678	628	1557	0.40334	0.000147103	gain	0.000185098
gene16649	Chr7	11990543	11994543	4001	+	299617	Abhd17a	abhydrolase domain containing 17A	226	610	3076	0.198309	378	1465	0.25802	1.11e-05	gain	1.8657e-05
gene16661	Chr7	12254387	12258387	4001	+	299612	RGD1359127	similar to RIKEN cDNA 2310011J03	216	1243	4013	0.309743	883	2390	0.369456	2.15e-06	gain	4.45485e-06
gene16672	Chr7	12391266	12395266	4001	-	84358	Efna2	ephrin A2	276	884	2111	0.418759	654	2248	0.290925	3.31e-17	loss	1.05189e-15
gene16696	Chr7	12739249	12743249	4001	-	314618	Hmha1	histocompatibility (minor) HA-1	200	1162	2415	0.481159	1087	2036	0.53389	0.000530322	gain	0.000583717
gene16698	Chr7	12762993	12766993	4001	+	170796	Grin3b	glutamate receptor, ionotropic, N-methyl-D-aspartate 3B	232	861	1333	0.645911	550	1118	0.49195	2.82e-13	loss	3.89245e-12
gene16740	Chr7	13911929	13915929	4001	+	500800	Ccdc105	coiled-coil domain containing 105	216	427	2294	0.186138	422	1714	0.246208	8.33e-06	gain	1.46029e-05
gene16745	Chr7	14052639	14056639	4001	-	362843	Ilvbl	ilvB (bacterial acetolactate synthase)-like	194	816	3639	0.224237	496	1749	0.283591	4.61e-06	gain	8.75548e-06
gene16751	Chr7	14187688	14191688	4001	-	56761	Notch3	notch 3	334	883	2540	0.347638	896	2154	0.41597	3.13e-06	gain	6.18085e-06
gene16757	Chr7	14417297	14421297	4001	-	314596	Rasal3	RAS protein activator like 3	142	1496	1962	0.762487	1151	1413	0.814579	0.000354818	gain	0.000408819
gene16784	Chr7	15096258	15100258	4001	+	100912582	LOC100912582	NA	164	865	2021	0.428006	771	1479	0.521298	1.45e-07	gain	4.27031e-07
gene16788	Chr7	15189111	15193111	4001	-	56266	Cyp4f1	cytochrome P450, family 4, subfamily f, polypeptide 1	94	168	1472	0.11413	214	1041	0.205572	2.16e-09	gain	1.02845e-08
gene16789	Chr7	15189288	15193288	4001	+	102548531	LOC102548531	NA	84	130	1260	0.103175	171	867	0.197232	6.07e-09	gain	2.55613e-08
gene16799	Chr7	15481834	15485834	4001	-	299555	Morc2b	microrchidia 2B	189	1116	1939	0.575554	1013	1949	0.519754	0.00054957	loss	0.000602961
gene16818	Chr7	16156101	16160101	4001	-	689100	LOC689100	NA	184	1071	1439	0.744267	1018	1245	0.817671	8.49e-06	gain	1.48453e-05
gene16881	Chr7	18610132	18614132	4001	-	79434	Rab11b	RAB11B, member RAS oncogene family	188	546	3228	0.169145	406	1684	0.241093	8.9e-09	gain	3.5653e-08
gene16882	Chr7	18611039	18615039	4001	+	314652	RGD1564744	NA	184	456	3068	0.148631	351	1582	0.221871	3.55e-09	gain	1.59838e-08
gene16964	Chr7	23951008	23955008	4001	-	500817	RGD1563124	NA	150	1805	3081	0.585849	1322	2004	0.659681	3.35e-07	gain	8.76129e-07
gene16974	Chr7	24849227	24853227	4001	-	362858	Polr3b	polymerase (RNA) III (DNA directed) polypeptide B	162	822	4524	0.181698	688	2618	0.262796	2.29e-14	gain	3.83961e-13
gene16985	Chr7	26142492	26146492	4001	-	314678	Fhl4	four and a half LIM domains 4	148	386	1123	0.343722	284	661	0.429652	0.000372096	gain	0.000426211
gene16990	Chr7	26373866	26377866	4001	+	299699	Aldh1l2	aldehyde dehydrogenase 1 family, member L2	200	1036	4221	0.245439	752	2493	0.301645	1.25e-06	gain	2.76619e-06
gene17001	Chr7	27059640	27063640	4001	+	103692815	LOC103692815	NA	156	659	2865	0.230017	523	1826	0.286418	2.47e-05	gain	3.77545e-05
gene17040	Chr7	29376105	29380105	4001	-	314713	Utp20	UTP20, small subunit (SSU) processome component, homolog (yeast)	176	1026	3105	0.330435	1027	2492	0.412119	1.65e-09	gain	8.18412e-09
gene17049	Chr7	30093860	30097860	4001	+	102548681	LOC102548681	NA	140	1621	2277	0.711902	1017	1550	0.656129	0.000328384	loss	0.000381093
gene17081	Chr7	34173944	34177944	4001	+	102553332	LOC102553332	NA	126	982	1463	0.671224	1006	1363	0.738078	0.000135218	gain	0.000171964
gene17086	Chr7	34323498	34327498	4001	-	102553539	LOC102553539	NA	196	706	3379	0.208938	709	2470	0.287045	6.01e-11	gain	4.62685e-10
gene17087	Chr7	34324087	34328087	4001	+	29301	Hal	histidine ammonia lyase	203	913	2988	0.305556	756	2125	0.355765	0.000211858	gain	0.00025688
gene17089	Chr7	34400930	34404930	4001	+	500823	Ccdc38	NA	138	1207	2540	0.475197	959	1700	0.564118	4.66e-08	gain	1.56845e-07
gene17100	Chr7	35067538	35071538	4001	+	252924	Nr2c1	nuclear receptor subfamily 2, group C, member 1	218	719	2816	0.255327	602	1797	0.335003	2.6e-08	gain	9.30079e-08
gene17125	Chr7	36824364	36828364	4001	+	314759	Ndufa13	NA	116	929	1224	0.758987	922	1104	0.835145	9.91e-06	gain	1.69487e-05
gene17127	Chr7	36881467	36885467	4001	-	102546992	LOC102546992	NA	148	1499	3925	0.381911	792	1621	0.488587	3.27e-12	gain	3.60359e-11
gene17128	Chr7	36881478	36885478	4001	+	100912143	LOC100912143	NA	148	1499	3925	0.381911	792	1621	0.488587	3.27e-12	gain	3.60359e-11
gene17148	Chr7	40215269	40219269	4001	+	314787	Cep290	centrosomal protein 290	190	697	3752	0.185768	508	2139	0.237494	5.53e-06	gain	1.03023e-05
gene17187	Chr7	47926434	47930434	4001	-	314798	Mettl25	methyltransferase like 25	216	930	4239	0.219391	667	2417	0.275962	5.88e-07	gain	1.43868e-06
gene17188	Chr7	47926138	47930138	4001	+	314799	Ccdc59	coiled-coil domain containing 59	214	793	4101	0.193367	575	2321	0.247738	1.01e-06	gain	2.30412e-06
gene17216	Chr7	52907232	52911232	4001	-	103692857	LOC103692857	NA	92	1239	1602	0.773408	1064	1264	0.841772	7.61e-06	gain	1.34965e-05
gene17226	Chr7	54102168	54106168	4001	+	103692851	LOC103692851	NA	94	300	1476	0.203252	248	825	0.300606	5.81e-07	gain	1.42538e-06
gene17229	Chr7	54211305	54215305	4001	+	89825	Nap1l1	nucleosome assembly protein 1-like 1	294	890	2622	0.339436	745	1881	0.396066	0.000140095	gain	0.000177177
gene17236	Chr7	54853556	54857556	4001	-	503139	Glipr1l1	NA	106	1068	1753	0.609241	1021	1528	0.668194	0.00052705	gain	0.000581991
gene17283	Chr7	60292618	60296618	4001	-	299810	Yeats4	YEATS domain containing 4	188	1118	4209	0.265621	855	2140	0.399533	6.57e-25	gain	1.12224e-22
gene17285	Chr7	60314045	60318045	4001	+	688047	Lyc2	lysozyme C type 2	96	806	1824	0.441886	750	1487	0.504371	0.000403641	gain	0.00045717
gene17292	Chr7	60823225	60827225	4001	-	116555	Nup107	nucleoporin 107	202	606	3374	0.179609	450	1872	0.240385	5.39e-07	gain	1.3295e-06
gene17302	Chr7	61307198	61311198	4001	-	103692876	LOC103692876	NA	100	956	1249	0.765412	563	853	0.660023	3.6e-07	loss	9.28189e-07
gene17318	Chr7	63407250	63411250	4001	-	299824	Tbc1d30	NA	177	740	2138	0.346118	585	1423	0.411103	0.000126454	gain	0.000162635
gene17322	Chr7	63685978	63689978	4001	-	299827	Tbk1	TANK-binding kinase 1	250	1121	4304	0.260455	830	2636	0.314871	2.29e-06	gain	4.70569e-06
gene17323	Chr7	63726988	63730988	4001	-	314879	Xpot	exportin, tRNA	262	437	4034	0.108329	321	1830	0.17541	3.65e-11	gain	2.97775e-10
gene17325	Chr7	63745676	63749676	4001	+	500841	RGD1561648	RGD1561648	236	711	3183	0.223374	484	2794	0.173228	2.7e-06	loss	5.41784e-06
gene17395	Chr7	70474654	70478654	4001	-	314904	Arhgef25	Rho guanine nucleotide exchange factor (GEF) 25	282	667	1838	0.362894	483	1578	0.306084	0.000537108	loss	0.000590236
gene17396	Chr7	70480853	70484853	4001	-	500847	Dtx3	deltex 3, E3 ubiquitin ligase	160	319	1211	0.263419	318	959	0.331595	0.000672824	gain	0.000722242
gene17418	Chr7	70985860	70989860	4001	+	679504	Tmem194	transmembrane protein 194A	69	847	1046	0.809751	816	943	0.865323	0.000880237	gain	0.000918903
gene17423	Chr7	71063077	71067077	4001	+	100365958	LOC100365958	NA	62	830	1496	0.554813	604	971	0.622039	0.000996329	gain	0.00102428
gene17442	Chr7	72692290	72696290	4001	+	681724	LOC681724	NA	106	634	825	0.768485	808	956	0.845188	6.59e-05	gain	9.04594e-05
gene17459	Chr7	74116677	74120677	4001	+	315036	Vps13b	vacuolar protein sorting 13 homolog B (yeast)	240	633	3830	0.165274	498	2300	0.216522	1.46e-06	gain	3.16681e-06
gene17467	Chr7	74900058	74904058	4001	-	500853	Rgs22	NA	172	750	1248	0.600962	686	1025	0.669268	0.000924412	gain	0.000958429
gene17477	Chr7	75298430	75302430	4001	-	299982	Ankrd46	ankyrin repeat domain 46	184	1409	3568	0.394899	844	1834	0.460196	8.31e-06	gain	1.45865e-05
gene17487	Chr7	75742810	75746810	4001	+	100910524	LOC100910524	NA	172	800	1634	0.489596	665	1162	0.572289	2.56e-05	gain	3.90647e-05
gene17516	Chr7	77964722	77968722	4001	+	282836	Cthrc1	collagen triple helix repeat containing 1	190	890	2349	0.378885	774	1761	0.439523	0.000130372	gain	0.000167045
gene17547	Chr7	82336639	82340639	4001	+	362905	Emc2	ER membrane protein complex subunit 2	132	768	2633	0.291682	618	1740	0.355172	1.84e-05	gain	2.9152e-05
gene17583	Chr7	91586458	91590458	4001	+	246323	Aard	alanine and arginine rich domain containing protein	212	1109	2379	0.466162	952	2337	0.40736	6.91e-05	loss	9.42367e-05
gene17642	Chr7	97900585	97904585	4001	-	314992	RGD1310852	similar to RIKEN cDNA 9130401M01	202	985	4012	0.245513	850	2876	0.295549	7.04e-06	gain	1.26831e-05
gene17648	Chr7	98129887	98133887	4001	-	102549374	LOC102549374	NA	120	1393	1796	0.775612	982	1354	0.725258	0.00128912	loss	0.00129054
gene17650	Chr7	98268442	98272442	4001	-	362915	Anxa13	annexin A13	88	1139	1473	0.773252	882	1067	0.826617	0.00102043	gain	0.00104529
gene17666	Chr7	99140431	99144431	4001	+	24300	Cyp2b1	cytochrome P450, family 2, subfamily b, polypeptide 1	58	225	530	0.424528	153	276	0.554348	0.00052731	gain	0.00058204
gene17671	Chr7	99524049	99528049	4001	-	102551090	LOC102551090	NA	450	2994	4154	0.720751	2928	3739	0.783097	9.06e-10	gain	4.80796e-09
gene17698	Chr7	102966877	102970877	4001	-	103692926	LOC103692926	NA	52	610	1041	0.585975	491	694	0.707493	6.35e-07	gain	1.52904e-06
gene17699	Chr7	102966880	102970880	4001	+	102547802	LOC102547802	NA	52	610	1041	0.585975	491	694	0.707493	6.35e-07	gain	1.52904e-06
gene17701	Chr7	103354193	103358193	4001	-	103692927	LOC103692927	NA	54	461	1264	0.364715	326	706	0.461756	4.24e-05	gain	6.0829e-05
gene17710	Chr7	104639874	104643874	4001	-	299909	Fam49b	family with sequence similarity 49, member B	306	789	2739	0.288061	611	2655	0.230132	2.53e-06	loss	5.14471e-06
gene17730	Chr7	107845052	107849052	4001	+	102550354	LOC102550354	NA	78	1366	1530	0.89281	850	1015	0.837438	8.66e-05	loss	0.000115396
gene17733	Chr7	108450332	108454332	4001	+	690713	LOC690713	NA	60	580	735	0.789116	551	637	0.864992	0.000319333	gain	0.000371536
gene17743	Chr7	110029819	110033819	4001	+	64015	Khdrbs3	KH domain containing, RNA binding, signal transduction associated 3	265	825	2079	0.396825	649	2098	0.309342	1.4e-08	loss	5.34385e-08
gene17753	Chr7	113249164	113253164	4001	-	315071	Col22a1	NA	104	904	1302	0.694316	705	1119	0.630027	0.000919783	loss	0.000954716
gene17758	Chr7	114321542	114325542	4001	+	315058	Chrac1	chromatin accessibility complex 1	184	834	4315	0.193279	511	1895	0.269657	2.09e-10	gain	1.35035e-09
gene17764	Chr7	114722554	114726554	4001	+	315055	Dennd3	NA	166	432	1886	0.229056	392	1393	0.281407	0.000765343	gain	0.000813884
gene17771	Chr7	115764484	115768484	4001	+	362931	Bai1	brain-specific angiogenesis inhibitor 1	144	1075	1573	0.683408	1072	1442	0.743412	0.000335439	gain	0.00038862
gene17812	Chr7	116887152	116891152	4001	+	315084	Gsdmd	gasdermin D	138	682	2019	0.337791	456	1763	0.25865	3.09e-07	loss	8.15152e-07
gene17813	Chr7	116919463	116923463	4001	-	100359562	Mroh6	NA	146	1288	2030	0.634483	839	1466	0.572306	0.00026785	loss	0.000317172
gene17817	Chr7	116953150	116957150	4001	-	300035	Pycrl	pyrroline-5-carboxylate reductase-like	138	658	2393	0.274969	501	1285	0.389883	1.28e-11	gain	1.19803e-10
gene17826	Chr7	117126800	117130800	4001	-	362938	Scrib	scribbled planar cell polarity protein	310	1050	4428	0.237127	848	2548	0.33281	2.81e-16	gain	7.38436e-15
gene17827	Chr7	117126967	117130967	4001	+	102548315	LOC102548315	NA	322	1255	4641	0.270416	1034	2741	0.377235	9.05e-20	gain	4.84974e-18
gene17849	Chr7	117536342	117540342	4001	-	300050	Bop1	block of proliferation 1	250	901	6131	0.146958	652	3287	0.198357	1.24e-09	gain	6.26418e-09
gene17852	Chr7	117574735	117578735	4001	-	84497	Dgat1	diacylglycerol O-acyltransferase 1	232	654	4200	0.155714	536	2600	0.206154	3.68e-07	gain	9.46137e-07
gene17862	Chr7	117701130	117705130	4001	-	366953	Tonsl	tonsoku-like, DNA repair protein	186	1148	3170	0.362145	800	1825	0.438356	3.02e-07	gain	7.99773e-07
gene17868	Chr7	117755345	117759345	4001	+	81670	Gpt	glutamic-pyruvate transaminase (alanine aminotransferase)	130	1500	2356	0.636672	1179	1491	0.790744	9.65e-23	gain	9.09429e-21
gene17898	Chr7	118858700	118862700	4001	+	102552424	LOC102552424	NA	92	1024	1871	0.547301	948	1559	0.608082	0.000400686	gain	0.000454577
gene17902	Chr7	118931778	118935778	4001	-	503164	Apol9a	apolipoprotein L 9a	166	230	1119	0.205541	215	692	0.310694	1.23e-06	gain	2.73078e-06
gene17923	Chr7	119687955	119691955	4001	-	315388	Tmprss6	transmembrane protease, serine 6	80	163	1112	0.146583	184	695	0.264748	4.31e-09	gain	1.8877e-08
gene17936	Chr7	120065552	120069552	4001	+	315121	Cdc42ep1	CDC42 effector protein (Rho GTPase binding) 1	194	1866	3217	0.580044	1186	1796	0.660356	7.24e-08	gain	2.27436e-07
gene17938	Chr7	120100592	120104592	4001	+	300066	Gga1	golgi associated, gamma adaptin ear containing, ARF binding protein 1	264	622	3343	0.18606	519	1886	0.275186	1.52e-12	gain	1.80616e-11
gene17939	Chr7	120123714	120127714	4001	+	300067	Sh3bp1	SH3-domain binding protein 1	228	656	2097	0.312828	386	1481	0.260635	0.000814137	loss	0.000861082
gene17947	Chr7	120293646	120297646	4001	-	362957	Ankrd54	ankyrin repeat domain 54	212	514	3339	0.153938	397	1828	0.217177	6.03e-08	gain	1.9434e-07
gene17952	Chr7	120401523	120405523	4001	-	29361	Sox10	SRY (sex determining region Y)-box 10	272	742	1690	0.439053	550	1496	0.367647	6.11e-05	loss	8.49803e-05
gene17957	Chr7	120557716	120561716	4001	-	360426	Pla2g6	phospholipase A2, group VI (cytosolic, calcium-independent)	166	765	2710	0.282288	344	932	0.369099	1.88e-06	gain	3.97374e-06
gene17958	Chr7	120578743	120582743	4001	+	366960	Maff	v-maf avian musculoaponeurotic fibrosarcoma oncogene homolog F	262	759	4858	0.156237	425	2010	0.211443	1.76e-07	gain	5.06324e-07
gene17966	Chr7	120889928	120893928	4001	+	246768	Cby1	chibby homolog 1 (Drosophila)	270	1774	5713	0.31052	1293	3574	0.36178	8.76e-07	gain	2.04275e-06
gene17985	Chr7	121392541	121396541	4001	+	29582	Mgat3	mannosyl (beta-1,4-)-glycoprotein beta-1,4-N-acetylglucosaminyltransferase	312	744	1384	0.537572	629	1323	0.475435	0.00124787	loss	0.00125337
gene17986	Chr7	121460962	121464962	4001	+	315141	Mief1	mitochondrial elongation factor 1	204	681	2277	0.299078	505	1244	0.405949	1.09e-09	gain	5.58906e-09
gene18003	Chr7	122201501	122205501	4001	+	362963	Sgsm3	small G protein signaling modulator 3	180	1033	2956	0.349459	742	1840	0.403261	0.000237723	gain	0.000285958
gene18015	Chr7	122965178	122969178	4001	-	362965	Rangap1	RAN GTPase activating protein 1	238	518	4881	0.106126	419	2535	0.165286	9.26e-12	gain	9.03842e-11
gene18016	Chr7	122976987	122980987	4001	+	315158	Zc3h7b	zinc finger CCCH-type containing 7B	278	951	3520	0.27017	795	2320	0.342672	1.58e-08	gain	5.93151e-08
gene18017	Chr7	123031961	123035961	4001	+	29362	Tef	thyrotrophic embryonic factor	98	753	1642	0.458587	592	1085	0.545622	1.57e-05	gain	2.5495e-05
gene18021	Chr7	123154558	123158558	4001	-	300088	Polr3h	polymerase (RNA) III (DNA directed) polypeptide H	206	651	3203	0.203247	620	2025	0.306173	1.31e-15	gain	2.84145e-14
gene18024	Chr7	123191761	123195761	4001	-	300089	Pmm1	phosphomannomutase 1	226	634	3236	0.195921	496	1942	0.255407	1.43e-06	gain	3.11658e-06
gene18038	Chr7	123474333	123478333	4001	-	315164	Cenpm	centromere protein M	206	901	4045	0.222744	705	2446	0.288226	1.53e-08	gain	5.77554e-08
gene18040	Chr7	123504535	123508535	4001	+	56003	2016-09-03	septin 3	234	396	2221	0.178298	438	1894	0.231257	3.82e-05	gain	5.53556e-05
gene18042	Chr7	123570104	123574104	4001	-	315165	Naga	N-acetyl galactosaminidase, alpha	196	929	3088	0.300842	674	1844	0.36551	6.02e-06	gain	1.10495e-05
gene18043	Chr7	123571532	123575532	4001	+	688685	Fam109b	family with sequence similarity 109, member B	272	1061	3646	0.291004	796	2292	0.347295	1.07e-05	gain	1.80736e-05
gene18044	Chr7	123576692	123580692	4001	+	315166	Smdt1	NA	196	1343	3811	0.352401	982	2310	0.425108	5.21e-08	gain	1.72384e-07
gene18048	Chr7	123619102	123623102	4001	-	286963	Cyp2d5	cytochrome P450, family 2, subfamily d, polypeptide 5	112	875	2332	0.375214	671	1519	0.441738	5.7e-05	gain	7.98467e-05
gene18049	Chr7	123628045	123632045	4001	-	266684	Cyp2d1	cytochrome P450, family 2, subfamily d, polypeptide 1	118	1014	1948	0.520534	824	1365	0.603663	4.38e-06	gain	8.36516e-06
gene18051	Chr7	123653896	123657896	4001	-	25053	Cyp2d2	cytochrome P450, family 2, subfamily d, polypeptide 2	86	323	1792	0.180246	294	1218	0.241379	6.96e-05	gain	9.47767e-05
gene18064	Chr7	124329401	124333401	4001	-	102549572	LOC102549572	NA	110	1220	1582	0.771176	1006	1213	0.829349	0.000182655	gain	0.000224459
gene18065	Chr7	124365724	124369724	4001	-	362969	Ttll1	tubulin tyrosine ligase-like family, member 1	196	1377	3562	0.386581	1102	2513	0.43852	7.56e-05	gain	0.000102335
gene18068	Chr7	124458358	124462358	4001	+	24230	Tspo	translocator protein	170	637	2202	0.289282	450	1948	0.231006	3.22e-05	loss	4.78275e-05
gene18080	Chr7	125405352	125409352	4001	-	500913	RGD1566029	NA	302	662	1619	0.408894	705	2049	0.34407	7.75e-05	loss	0.000104545
gene18081	Chr7	125464517	125468517	4001	-	300114	Ldoc1l	NA	276	1837	4196	0.437798	1506	2776	0.542507	3.04e-16	gain	7.76479e-15
gene18108	Chr7	126709659	126713659	4001	+	300125	Ttc38	tetratricopeptide repeat domain 38	142	1099	2763	0.397756	855	1770	0.483051	5.88e-08	gain	1.90856e-07
gene18126	Chr7	129810388	129814388	4001	-	315212	Alg12	asparagine-linked glycosylation 12, alpha-1,6-mannosyltransferase	252	813	3948	0.205927	640	2462	0.259951	1.44e-06	gain	3.13338e-06
gene18127	Chr7	129810757	129814757	4001	+	362978	Creld2	cysteine-rich with EGF-like domains 2	254	880	4019	0.21896	675	2506	0.269354	7.4e-06	gain	1.31754e-05
gene18136	Chr7	130106346	130110346	4001	-	362981	Hdac10	histone deacetylase 10	134	997	2719	0.366679	698	1506	0.463479	4.56e-09	gain	1.97817e-08
gene18144	Chr7	130286562	130290562	4001	-	300147	Sbf1	SET binding factor 1	252	994	4213	0.235936	464	2783	0.166727	1.99e-11	loss	1.77734e-10
gene18146	Chr7	130307191	130311191	4001	-	102549998	LOC102549998	NA	142	1160	2036	0.569745	1070	1695	0.631268	0.000184827	gain	0.000226618
gene18147	Chr7	130306707	130310707	4001	+	252899	Miox	myo-inositol oxygenase	130	1022	1889	0.541027	976	1591	0.613451	2.59e-05	gain	3.94564e-05
gene18163	Chr7	131328913	131332913	4001	+	245960	Alg10	ALG10, alpha-1,2-glucosyltransferase	208	787	3658	0.215145	671	2264	0.296378	2.32e-11	gain	2.01929e-10
gene18204	Chr7	135848542	135852542	4001	-	315265	Twf1	twinfilin actin-binding protein 1	214	651	4168	0.15619	461	2182	0.211274	1.92e-07	gain	5.44332e-07
gene18229	Chr7	138098869	138102869	4001	-	29642	Slc38a2	solute carrier family 38, member 2	472	672	6115	0.109894	448	2610	0.171648	1.68e-13	gain	2.4039e-12
gene18230	Chr7	138148857	138152857	4001	+	103692969	LOC103692969	NA	178	1412	3860	0.365803	1021	2239	0.456007	4.29e-11	gain	3.4484e-10
gene18236	Chr7	138583359	138587359	4001	-	102547634	LOC102547634	NA	168	1283	3419	0.375256	994	2316	0.429188	6.46e-05	gain	8.93029e-05
gene18241	Chr7	138705426	138709426	4001	+	315283	Pced1b	PC-esterase domain containing 1B	428	1765	4400	0.401136	1239	2713	0.45669	7.61e-06	gain	1.34965e-05
gene18258	Chr7	139555694	139559694	4001	-	103692995	LOC103692995	NA	214	349	2140	0.163084	284	1189	0.238856	3.6e-07	gain	9.28189e-07
gene18262	Chr7	139732597	139736597	4001	-	315287	Asb8	ankyrin repeat and SOCS box-containing 8	240	922	3593	0.25661	703	2125	0.330824	1.04e-08	gain	4.09556e-08
gene18288	Chr7	140289620	140293620	4001	-	25289	Adcy6	adenylate cyclase 6	268	961	2404	0.39975	704	1235	0.57004	1.03e-20	gain	6.25553e-19
gene18292	Chr7	140354209	140358209	4001	-	362993	Rnd1	Rho family GTPase 1	204	1169	3677	0.317922	877	2306	0.380312	1.75e-06	gain	3.72198e-06
gene18305	Chr7	140554657	140558657	4001	-	359959	Rhebl1	Ras homolog enriched in brain like 1	184	768	2359	0.325562	502	1249	0.401922	9.49e-06	gain	1.63532e-05
gene18307	Chr7	140598794	140602794	4001	-	300215	Lmbr1l	limb region 1 like	250	651	3332	0.195378	432	1699	0.254267	3.83e-06	gain	7.41317e-06
gene18308	Chr7	140598941	140602941	4001	+	102556368	LOC102556368	NA	246	577	3252	0.177429	378	1643	0.230067	2.39e-05	gain	3.66959e-05
gene18322	Chr7	140917234	140921234	4001	-	300222	Mcrs1	microspherule protein 1	254	1038	5714	0.181659	768	3167	0.242501	1.04e-10	gain	7.40188e-10
gene18323	Chr7	140917286	140921286	4001	+	103692979	LOC103692979	NA	250	1001	5674	0.176419	746	3145	0.237202	8.43e-11	gain	6.20068e-10
gene18326	Chr7	141031320	141035320	4001	-	300225	Fmnl3	NA	240	867	2246	0.38602	593	1847	0.321061	2.63e-05	loss	3.99322e-05
gene18327	Chr7	141032980	141036980	4001	+	24822	Tmbim6	transmembrane BAX inhibitor motif containing 6	174	767	1854	0.4137	488	1502	0.3249	3.41e-07	loss	8.87574e-07
gene18336	Chr7	141305298	141309298	4001	-	315298	Racgap1	Rac GTPase-activating protein 1	190	486	2887	0.168341	398	1775	0.224225	5.8e-06	gain	1.07249e-05
gene18337	Chr7	141323657	141327657	4001	+	79123	Asic1	acid-sensing (proton-gated) ion channel 1	324	685	1953	0.350742	641	1579	0.405953	0.000836222	gain	0.000880692
gene18338	Chr7	141354185	141358185	4001	+	363002	Smarcd1	SWI/SNF related, matrix associated, actin dependent regulator of chromatin, subfamily d, member 1	244	750	2145	0.34965	544	1188	0.457912	4.75e-09	gain	2.04116e-08
gene18343	Chr7	141550332	141554332	4001	+	102549264	LOC102549264	NA	138	767	1300	0.59	672	1024	0.65625	0.00125055	gain	0.00125514
gene18354	Chr7	141992165	141996165	4001	+	102555170	LOC102555170	NA	150	1772	2467	0.718281	1354	1761	0.768881	0.000260427	gain	0.000309902
gene18369	Chr7	142549854	142553854	4001	-	103692982	LOC103692982	NA	104	869	1172	0.741468	907	1134	0.799824	0.000939892	gain	0.00097374
gene18380	Chr7	142927387	142931387	4001	+	300240	RGD1359310	similar to RIKEN cDNA 9430023L20	224	959	4900	0.195714	743	2970	0.250168	5.23e-08	gain	1.72837e-07
gene18381	Chr7	142937941	142941941	4001	+	103692985	LOC103692985	NA	136	1093	1600	0.683125	884	1415	0.624735	0.000869428	loss	0.000909008
gene18386	Chr7	143083833	143087833	4001	-	681126	Krt83	keratin 83	146	558	1200	0.465	613	1114	0.550269	6.27e-05	gain	8.70285e-05
gene18413	Chr7	143627455	143631455	4001	+	294853	Krt18	keratin 18	214	483	3675	0.131429	386	2028	0.190335	2.09e-08	gain	7.70846e-08
gene18415	Chr7	143702473	143706473	4001	-	102557354	LOC102557354	NA	228	372	2780	0.133813	358	1679	0.213222	6.25e-11	gain	4.75801e-10
gene18416	Chr7	143702691	143706691	4001	+	315326	Tenc1	NA	230	410	2834	0.144672	377	1705	0.221114	4.69e-10	gain	2.69281e-09
gene18420	Chr7	143752892	143756892	4001	+	266770	Soat2	sterol O-acyltransferase 2	132	490	2687	0.18236	436	1712	0.254673	4.98e-08	gain	1.6611e-07
gene18424	Chr7	143861206	143865206	4001	-	685072	Rarg	retinoic acid receptor, gamma	210	456	1022	0.446184	381	1018	0.374263	0.00103962	loss	0.00106335
gene18429	Chr7	143927662	143931662	4001	+	300258	Myg1	melanocyte proliferating gene 1	152	1213	2843	0.426662	971	1961	0.495156	5.86e-06	gain	1.08139e-05
gene18432	Chr7	144012173	144016173	4001	+	24790	Sp1	Sp1 transcription factor	296	829	3704	0.223812	608	1793	0.339096	8.47e-18	gain	3.12818e-16
gene18435	Chr7	144075896	144079896	4001	+	363005	Pcbp2	poly(rC) binding protein 2	262	733	2009	0.364858	541	1283	0.421668	0.00124601	gain	0.00125197
gene18508	Chr8	1501018	1505018	4001	+	500941	Msantd4	Myb/SANT-like DNA-binding domain containing 4 with coiled-coils	106	470	1964	0.239308	415	1314	0.31583	3.39e-06	gain	6.65102e-06
gene18529	Chr8	4001593	4005593	4001	-	690816	Vom2r24	vomeronasal 2 receptor, 24	38	295	396	0.744949	179	298	0.600671	9.59e-05	loss	0.000126433
gene18615	Chr8	12930440	12934440	4001	-	102546722	LOC102546722	NA	174	1894	2435	0.777823	1277	1517	0.841793	1.7e-06	gain	3.62693e-06
gene18627	Chr8	13396303	13400303	4001	+	102549408	LOC102549408	NA	96	850	1188	0.715488	783	1004	0.77988	0.000621813	gain	0.000671971
gene18647	Chr8	14236971	14240971	4001	+	315439	Slc36a4	solute carrier family 36 (proton/amino acid symporter), member 4	248	878	3715	0.236339	701	2263	0.309766	2.54e-09	gain	1.18664e-08
gene18735	Chr8	20051512	20055512	4001	+	405570	Olr1161-ps	olfactory receptor pseudogene 1161	40	330	497	0.663984	384	504	0.761905	0.00082171	gain	0.000867413
gene18757	Chr8	20648261	20652261	4001	+	690802	LOC690802	NA	128	767	943	0.813362	774	1044	0.741379	0.000161906	loss	0.000201868
gene18780	Chr8	21509233	21513233	4001	-	690895	Zfp426	zinc finger protein 426	122	984	2608	0.377301	872	2040	0.427451	0.000626482	gain	0.000676482
gene18782	Chr8	21543046	21547046	4001	+	367035	LOC367035	NA	168	1213	2394	0.506683	1014	1800	0.563333	0.000333338	gain	0.00038635
gene18783	Chr8	21599112	21603112	4001	+	363022	Zfp846	zinc finger protein 846	168	1024	2557	0.400469	854	1639	0.521049	2.85e-13	gain	3.9141e-12
gene18798	Chr8	21966495	21970495	4001	-	84350	Dnmt1	DNA (cytosine-5-)-methyltransferase 1	226	826	3158	0.261558	696	2197	0.316796	1.91e-05	gain	3.01562e-05
gene18807	Chr8	22109863	22113863	4001	-	298705	Raver1	ribonucleoprotein, PTB-binding 1	204	633	4030	0.157072	393	1871	0.210048	1.87e-06	gain	3.96179e-06
gene18813	Chr8	22289445	22293445	4001	+	686505	Atg4d	autophagy related 4D, cysteine peptidase	226	1129	4470	0.252573	815	2651	0.307431	1.37e-06	gain	3.0074e-06
gene18814	Chr8	22315049	22319049	4001	-	687183	LOC687183	NA	138	271	883	0.306908	236	494	0.477733	1.97e-09	gain	9.56307e-09
gene18821	Chr8	22541361	22545361	4001	+	100360348	LOC100360348	NA	162	990	3341	0.296318	759	2102	0.361085	1.59e-06	gain	3.41357e-06
gene18827	Chr8	22748425	22752425	4001	+	300438	Ldlr	low density lipoprotein receptor	180	494	3662	0.134899	425	1985	0.214106	4.54e-13	gain	5.93676e-12
gene18829	Chr8	22819462	22823462	4001	-	100361376	Kank2	KN motif and ankyrin repeat domains 2	218	707	2301	0.307258	604	1531	0.394513	9.67e-08	gain	2.96279e-07
gene18835	Chr8	22944783	22948783	4001	+	300443	Lppr2	lipid phosphate phosphatase-related protein type 2	150	823	1700	0.484118	586	980	0.597959	4.8e-08	gain	1.60962e-07
gene18836	Chr8	22964752	22968752	4001	+	363029	Swsap1	SWIM-type zinc finger 7 associated protein 1	230	1229	3969	0.30965	827	2124	0.38936	2.2e-09	gain	1.04385e-08
gene18839	Chr8	23012717	23016717	4001	-	315465	Ccdc151	NA	194	961	4170	0.230456	642	2105	0.304988	1.29e-09	gain	6.49276e-09
gene18840	Chr8	23012802	23016802	4001	+	300445	Prkcsh	protein kinase C substrate 80K-H	198	1014	4225	0.24	677	2142	0.31606	6.79e-10	gain	3.70401e-09
gene18842	Chr8	23083176	23087176	4001	-	300446	Zfp653	zinc finger protein 653	244	984	3236	0.304079	627	1765	0.355241	0.000281507	gain	0.00033162
gene18848	Chr8	23172819	23176819	4001	+	102547901	LOC102547901	NA	282	901	1687	0.534084	667	1094	0.609689	0.000117115	gain	0.000151766
gene18851	Chr8	23249012	23253012	4001	-	103690166	LOC103690166	NA	170	754	1848	0.408009	754	1579	0.477517	6.4e-05	gain	8.85182e-05
gene18890	Chr8	28206466	28210466	4001	-	315509	Jam3	junctional adhesion molecule 3	180	1017	4005	0.253933	713	2275	0.313407	1.12e-06	gain	2.52138e-06
gene18895	Chr8	29451178	29455178	4001	+	116597	Opcml	opioid binding protein/cell adhesion molecule-like	240	805	2840	0.283451	713	2052	0.347466	3.74e-06	gain	7.26469e-06
gene18901	Chr8	31495031	31499031	4001	+	315478	Snx19	sorting nexin 19	216	1600	4035	0.39653	1252	2764	0.452967	7.36e-06	gain	1.31127e-05
gene18909	Chr8	32420125	32424125	4001	+	500964	Prdm10	NA	316	694	4946	0.140315	562	2943	0.190962	1.44e-08	gain	5.466e-08
gene18932	Chr8	33814338	33818338	4001	+	24356	Ets1	v-ets avian erythroblastosis virus E26 oncogene homolog 1	272	322	2829	0.113821	374	2211	0.169154	6.48e-08	gain	2.06891e-07
gene18955	Chr8	36758720	36762720	4001	-	58856	Ddx25	DEAD (Asp-Glu-Ala-Asp) box helicase 25	252	676	3080	0.219481	588	2131	0.275927	6.43e-06	gain	1.17625e-05
gene19006	Chr8	40036153	40040153	4001	-	103693043	LOC103693043	NA	130	1045	1795	0.582173	927	1440	0.64375	0.000427337	gain	0.000481415
gene19009	Chr8	40120450	40124450	4001	-	300521	Tbrg1	transforming growth factor beta regulator 1	178	808	3507	0.230396	632	2234	0.282901	1.49e-05	gain	2.4297e-05
gene19188	Chr8	44045592	44049592	4001	+	500981	Zfp202	zinc finger protein 202	202	949	1996	0.475451	654	1628	0.40172	1.48e-05	loss	2.41483e-05
gene19204	Chr8	45138534	45142534	4001	-	315578	RGD1309108	NA	222	703	1313	0.535415	721	1134	0.635802	1.18e-06	gain	2.63475e-06
gene19222	Chr8	46748816	46752816	4001	-	315591	Tbcel	tubulin folding cofactor E-like	166	1273	2778	0.458243	784	2078	0.377286	5.63e-08	loss	1.84273e-07
gene19237	Chr8	48191259	48195259	4001	-	102547347	LOC102547347	NA	86	507	857	0.591599	523	728	0.718407	3.26e-07	gain	8.55046e-07
gene19240	Chr8	48380121	48384121	4001	+	24832	Thy1	Thy-1 cell surface antigen	156	657	1414	0.464639	585	1448	0.404006	0.00118824	loss	0.00119965
gene19241	Chr8	48401986	48405986	4001	+	115771	Usp2	ubiquitin specific peptidase 2	164	752	3242	0.231956	552	1837	0.30049	2.78e-07	gain	7.44876e-07
gene19258	Chr8	48690295	48694295	4001	-	315600	Vps11	vacuolar protein sorting 11 homolog (S. cerevisiae)	140	633	3181	0.198994	465	1797	0.258765	2.58e-06	gain	5.2192e-06
gene19292	Chr8	49571888	49575888	4001	-	117539	Il10ra	interleukin 10 receptor, alpha	184	886	2136	0.414794	775	1578	0.491128	7.26e-06	gain	1.29684e-05
gene19294	Chr8	49603315	49607315	4001	+	367076	RGD1559602	NA	140	1031	2282	0.451797	734	1446	0.507607	0.000996329	gain	0.00102428
gene19299	Chr8	50130464	50134464	4001	-	363055	Cep164	NA	148	628	2604	0.241167	457	1554	0.29408	0.000235509	gain	0.000283457
gene19301	Chr8	50138092	50142092	4001	+	29392	Bace1	beta-site APP cleaving enzyme 1	188	1114	2360	0.472034	706	1834	0.384951	5.98e-08	loss	1.92956e-07
gene19310	Chr8	50523091	50527091	4001	+	25081	Apoa1	apolipoprotein A-I	128	568	2518	0.225576	471	1682	0.280024	9.16e-05	gain	0.000121467
gene19311	Chr8	50529533	50533533	4001	-	24207	Apoc3	apolipoprotein C-III	104	576	1807	0.31876	517	1270	0.407087	1.18e-06	gain	2.63475e-06
gene19312	Chr8	50534983	50538983	4001	+	25080	Apoa4	apolipoprotein A-IV	136	548	2926	0.187286	410	1658	0.247286	4.28e-06	gain	8.22013e-06
gene19313	Chr8	50557079	50561079	4001	+	140638	Apoa5	apolipoprotein A-V	182	1217	4164	0.292267	878	2333	0.376339	4.29e-11	gain	3.4484e-10
gene19314	Chr8	50561047	50565047	4001	+	500989	Zfp259	zinc finger protein 259	210	1115	4577	0.243609	874	2947	0.296573	9.51e-07	gain	2.19147e-06
gene19315	Chr8	50571026	50575026	4001	+	300687	Bud13	BUD13 homolog (S. cerevisiae)	180	797	2875	0.277217	612	1840	0.332609	8.05e-05	gain	0.000108164
gene19340	Chr8	53275859	53279859	4001	-	58963	Htr3b	5-hydroxytryptamine (serotonin) receptor 3B, ionotropic	128	1073	1728	0.620949	901	1321	0.682059	0.000546819	gain	0.000600183
gene19344	Chr8	53363881	53367881	4001	+	363059	Zw10	zw10 kinetochore protein	164	836	3342	0.25015	648	2131	0.304083	2.24e-05	gain	3.47048e-05
gene19359	Chr8	54959271	54963271	4001	-	29498	Pts	6-pyruvoyl-tetrahydropterin synthase	194	1409	3963	0.355539	1132	2532	0.447077	2.21e-12	gain	2.55929e-11
gene19362	Chr8	55007666	55011666	4001	+	29197	Il18	interleukin 18	98	1008	1243	0.810941	951	1095	0.868493	0.00019799	gain	0.000241135
gene19374	Chr8	55194474	55198474	4001	+	315646	Fdxacb1	ferredoxin-fold anticodon binding domain containing 1	162	822	2963	0.277422	563	1676	0.335919	4.87e-05	gain	6.92133e-05
gene19390	Chr8	56146038	56150038	4001	+	103693093	LOC103693093	NA	88	584	1356	0.430678	616	1214	0.507414	0.000132636	gain	0.000169074
gene19392	Chr8	56391199	56395199	4001	-	29189	Fdx1	ferredoxin 1	230	907	4490	0.202004	749	2682	0.279269	1.13e-12	gain	1.39742e-11
gene19406	Chr8	57828504	57832504	4001	-	300710	Ddx10	DEAD (Asp-Glu-Ala-Asp) box polypeptide 10	198	896	3385	0.264697	726	2177	0.333486	1.31e-07	gain	3.92139e-07
gene19441	Chr8	59627073	59631073	4001	-	25103	Chrnb4	cholinergic receptor, nicotinic, beta 4 (neuronal)	112	429	849	0.5053	332	871	0.381171	6.22e-07	loss	1.50436e-06
gene19443	Chr8	59768032	59772032	4001	+	300724	Fbxo22	F-box protein 22	202	867	4402	0.196956	736	2977	0.247229	8.12e-07	gain	1.9056e-06
gene19444	Chr8	59847433	59851433	4001	-	690919	Nrg4	neuregulin 4	106	873	2146	0.406803	626	1291	0.484895	1.46e-05	gain	2.3879e-05
gene19449	Chr8	60084352	60088352	4001	-	300726	Etfa	electron-transfer-flavoprotein, alpha polypeptide	182	495	3445	0.143687	382	1857	0.205708	3.9e-08	gain	1.33401e-07
gene19462	Chr8	60758042	60762042	4001	+	300732	Pstpip1	proline-serine-threonine phosphatase-interacting protein 1	144	1043	1584	0.65846	963	1323	0.727891	7.61e-05	gain	0.000102859
gene19467	Chr8	61306133	61310133	4001	-	315691	Lingo1	leucine rich repeat and Ig domain containing 1	92	707	1021	0.692458	780	1024	0.761719	0.00055336	gain	0.000606632
gene19491	Chr8	62217470	62221470	4001	-	363069	Ppcdc	phosphopantothenoylcysteine decarboxylase	92	584	1779	0.328274	553	1421	0.389163	0.000407121	gain	0.000460348
gene19502	Chr8	62422707	62426707	4001	-	315707	Csk	c-src tyrosine kinase	284	783	3471	0.225583	664	1941	0.342092	1.77e-18	gain	7.67843e-17
gene19515	Chr8	62891087	62895087	4001	-	315712	Ccdc33	coiled-coil domain containing 33	108	1147	1471	0.779742	1108	1273	0.870385	2.27e-09	gain	1.0752e-08
gene19529	Chr8	63377063	63381063	4001	+	56064	Nptn	neuroplastin	256	718	2556	0.280908	559	1548	0.361111	2.68e-07	gain	7.20909e-07
gene19560	Chr8	66061418	66065418	4001	+	103693112	LOC103693112	NA	102	746	961	0.776275	681	798	0.853383	5.56e-05	gain	7.79655e-05
gene19584	Chr8	67732808	67736808	4001	-	102546547	LOC102546547	NA	184	797	1567	0.508615	665	1485	0.447811	0.000887433	loss	0.000925002
gene19609	Chr8	69482268	69486268	4001	+	292328	RGD1562747	similar to RIKEN cDNA 1110012L19	110	251	1056	0.237689	211	682	0.309384	0.0010589	gain	0.00108186
gene19614	Chr8	69805880	69809880	4001	-	363077	Dis3l	DIS3-like exosome 3-5 exoribonuclease	232	783	3047	0.256974	708	2235	0.316779	4.19e-06	gain	8.06996e-06
gene19621	Chr8	70289495	70293495	4001	-	102548661	LOC102548661	NA	156	1116	2339	0.477127	820	1461	0.561259	1.07e-06	gain	2.42079e-06
gene19643	Chr8	70950173	70954173	4001	+	315763	Mtfmt	mitochondrial methionyl-tRNA formyltransferase	184	868	3296	0.26335	682	2030	0.335961	5.95e-08	gain	1.92215e-07
gene19645	Chr8	71055264	71059264	4001	-	100362785	Ankdd1a	NA	166	597	1536	0.388672	709	1506	0.470784	9.48e-06	gain	1.63463e-05
gene19647	Chr8	71122477	71126477	4001	+	367645	Pif1	PIF1 5-to-3 DNA helicase	222	1223	3036	0.402833	1042	1980	0.526263	2.7e-16	gain	7.23441e-15
gene19671	Chr8	72739155	72743155	4001	+	681429	Rps27l	ribosomal protein S27-like	170	721	4220	0.170853	557	2402	0.23189	9.51e-09	gain	3.77774e-08
gene19683	Chr8	73680816	73684816	4001	+	363087	Vps13c	NA	176	1158	3790	0.305541	903	2421	0.372986	1.32e-07	gain	3.947e-07
gene19694	Chr8	75622938	75626938	4001	+	691379	Ice2	interactor of little elongator complex ELL subunit 2	178	1262	2783	0.453467	1015	1980	0.512626	8.35e-05	gain	0.000111647
gene19710	Chr8	76859165	76863165	4001	-	363088	Ccnb2	cyclin B2	158	1045	3201	0.32646	909	2129	0.426961	1.27e-12	gain	1.54263e-11
gene19721	Chr8	77597781	77601781	4001	-	65054	Aqp9	aquaporin 9	76	986	1215	0.811523	742	992	0.747984	0.000386942	loss	0.000440814
gene19734	Chr8	79118391	79122391	4001	-	300822	Tex9	NA	146	877	2443	0.358985	807	1867	0.432244	2.47e-06	gain	5.04522e-06
gene19779	Chr8	82378906	82382906	4001	+	300837	Leo1	Leo1, Paf1/RNA polymerase II complex component, homolog (S. cerevisiae)	208	917	3681	0.249117	836	2792	0.299427	1.18e-05	gain	1.96164e-05
gene19783	Chr8	82557566	82561566	4001	+	300839	Lysmd2	LysM, putative peptidoglycan-binding, domain containing 2	288	1206	4326	0.278779	985	2871	0.343086	2.62e-08	gain	9.34786e-08
gene19798	Chr8	85052646	85056646	4001	+	102554470	LOC102554470	NA	234	653	3598	0.18149	510	1918	0.265902	5.22e-12	gain	5.48702e-11
gene19819	Chr8	85867652	85871652	4001	-	102549445	LOC102549445	NA	86	1176	1278	0.920188	729	840	0.867857	0.000146236	loss	0.000184092
gene19838	Chr8	87877888	87881888	4001	-	66014	Impg1	interphotoreceptor matrix proteoglycan 1	86	923	1063	0.868297	837	1036	0.807915	0.000220365	loss	0.000266604
gene19853	Chr8	90812153	90816153	4001	+	102554337	LOC102554337	NA	102	809	1843	0.438958	752	1418	0.530324	5.89e-07	gain	1.43984e-06
gene19864	Chr8	91366393	91370393	4001	+	315852	Ttk	Ttk protein kinase	178	825	2289	0.360419	710	1696	0.418632	0.000239335	gain	0.000287644
gene19881	Chr8	94120814	94124814	4001	+	315864	Dopey1	NA	246	855	4226	0.202319	724	2789	0.259591	7.39e-08	gain	2.31881e-07
gene19883	Chr8	94241228	94245228	4001	-	363109	Pgm3	phosphoglucomutase 3	230	987	3206	0.30786	614	2389	0.257011	4.59e-05	loss	6.56092e-05
gene19911	Chr8	96549424	96553424	4001	+	170929	Bcl2a1	BCL2-related protein A1	66	552	894	0.61745	379	729	0.51989	0.000107873	loss	0.000140523
gene19912	Chr8	96562877	96566877	4001	+	300886	Mthfs	5,10-methenyltetrahydrofolate synthetase (5-formyltetrahydrofolate cyclo-ligase)	208	1205	4498	0.267897	845	2246	0.376224	6.24e-18	gain	2.33615e-16
gene19915	Chr8	97057038	97061038	4001	-	102546846	LOC102546846	NA	54	583	839	0.694875	546	710	0.769014	0.00109883	gain	0.00111679
gene19916	Chr8	97081107	97085107	4001	-	300888	Tmed3	transmembrane emp24 protein transport domain containing 3	188	1026	2862	0.358491	893	2185	0.408696	0.0003306	gain	0.000383502
gene19952	Chr8	102299596	102303596	4001	-	103690450	LOC103690450	NA	94	958	1292	0.741486	967	1200	0.805833	0.000161908	gain	0.000201868
gene19980	Chr8	104334095	104338095	4001	-	300948	Rnf7	ring finger protein 7	192	711	3565	0.199439	510	2034	0.250737	1.45e-05	gain	2.37296e-05
gene19982	Chr8	104540313	104544313	4001	-	25597	Rasa2	RAS p21 protein activator 2	300	489	1534	0.318774	319	751	0.424767	1.66e-06	gain	3.54991e-06
gene20007	Chr8	107104972	107108972	4001	+	684372	LOC684372	NA	240	1567	3346	0.46832	1452	2667	0.544432	1.9e-08	gain	7.0553e-08
gene20008	Chr8	107118908	107122908	4001	+	684381	LOC684381	NA	218	862	1070	0.805607	774	1044	0.741379	0.000535205	loss	0.000588381
gene20009	Chr8	107126836	107130836	4001	+	684395	LOC684395	NA	184	644	1895	0.339842	640	1555	0.411576	2.4e-05	gain	3.68287e-05
gene20018	Chr8	107454111	107458111	4001	-	102549538	LOC102549538	NA	214	804	1458	0.55144	767	1696	0.452241	9.33e-08	loss	2.86827e-07
gene20052	Chr8	111105358	111109358	4001	+	685029	Anapc13	anaphase promoting complex subunit 13	282	788	6905	0.11412	607	3245	0.187057	1.43e-20	gain	8.49607e-19
gene20055	Chr8	111324354	111328354	4001	+	140585	Ryk	receptor-like tyrosine kinase	348	494	2458	0.200976	469	1810	0.259116	1.41e-05	gain	2.31166e-05
gene20059	Chr8	111685426	111689426	4001	-	300965	Srprb	signal recognition particle receptor, B subunit	198	901	3382	0.26641	677	2120	0.31934	3.9e-05	gain	5.63952e-05
gene20060	Chr8	111719275	111723275	4001	-	24825	Tf	transferrin	152	593	2849	0.208143	495	1893	0.26149	3.37e-05	gain	4.96507e-05
gene20085	Chr8	113673124	113677124	4001	-	363129	Nudt16	nudix (nucleoside diphosphate linked moiety X)-type motif 16	214	1231	3624	0.33968	931	2360	0.394492	2.64e-05	gain	4.00617e-05
gene20101	Chr8	114497373	114501373	4001	-	315979	Col6a6	NA	120	825	1345	0.613383	703	1334	0.526987	1.18e-05	loss	1.96164e-05
gene20107	Chr8	114851372	114855372	4001	-	684314	Glyctk	glycerate kinase	124	533	2846	0.18728	433	1759	0.246163	4.23e-06	gain	8.13553e-06
gene20114	Chr8	114980341	114984341	4001	+	501048	Poc1a	POC1 centriolar protein A	206	592	1383	0.428055	275	512	0.537109	3.73e-05	gain	5.43105e-05
gene20118	Chr8	115149219	115153219	4001	-	300982	Abhd14a	abhydrolase domain containing 14A	218	639	5151	0.124054	463	2587	0.178972	7.1e-10	gain	3.8654e-09
gene20123	Chr8	115177899	115181899	4001	+	363134	Rrp9	ribosomal RNA processing 9, small subunit (SSU) processome component, homolog (yeast)	190	757	3759	0.201383	559	2223	0.251462	1.18e-05	gain	1.96164e-05
gene20129	Chr8	115356046	115360046	4001	-	24415	Grm2	glutamate receptor, metabotropic 2	184	561	1770	0.316949	471	1781	0.264458	0.000633184	loss	0.000682371
gene20132	Chr8	115502115	115506115	4001	+	689395	LOC689395	NA	62	683	825	0.827879	588	661	0.889561	0.000858011	gain	0.000899135
gene20146	Chr8	116295950	116299950	4001	+	363138	Nprl2	nitrogen permease regulator-like 2 (S. cerevisiae)	198	1661	4460	0.372422	970	2294	0.422842	8.3e-05	gain	0.000111087
gene20148	Chr8	116305149	116309149	4001	+	363140	Rassf1	Ras association (RalGDS/AF-6) domain family member 1	250	1812	4556	0.397717	1233	2638	0.4674	3.17e-08	gain	1.10224e-07
gene20155	Chr8	116341096	116345096	4001	+	300994	Ifrd2	interferon-related developmental regulator 2	206	1166	4106	0.283975	779	2232	0.349014	2.61e-07	gain	7.08355e-07
gene20167	Chr8	116655348	116659348	4001	+	315999	Mon1a	MON1 secretory trafficking family member A	130	332	1937	0.171399	310	1335	0.23221	3.06e-05	gain	4.58748e-05
gene20177	Chr8	116824234	116828234	4001	+	363145	Gmppb	GDP-mannose pyrophosphorylase B	234	1110	4305	0.25784	873	2781	0.313916	8.11e-07	gain	1.9056e-06
gene20182	Chr8	116963396	116967396	4001	-	29138	Bsn	bassoon (presynaptic cytomatrix protein)	264	734	2555	0.28728	658	1663	0.39567	3.6e-12	gain	3.88885e-11
gene20194	Chr8	117234792	117238792	4001	-	306589	Klhdc8b	kelch domain containing 8B	172	950	2072	0.458494	801	1521	0.526627	7.83e-05	gain	0.000105468
gene20195	Chr8	117234939	117238939	4001	+	498678	Ccdc71	coiled-coil domain containing 71	174	965	2096	0.460401	836	1562	0.535211	1.42e-05	gain	2.32526e-05
gene20206	Chr8	117362761	117366761	4001	-	301007	Wdr6	WD repeat domain 6	244	1419	4037	0.351499	1061	2462	0.43095	9.7e-10	gain	5.07856e-09
gene20213	Chr8	117572104	117576104	4001	+	59268	Ip6k2	inositol hexakisphosphate kinase 2	178	432	2644	0.163389	361	1410	0.256028	2.74e-11	gain	2.3256e-10
gene20238	Chr8	118190409	118194409	4001	-	367172	Dhx30	DEAH (Asp-Glu-Ala-His) box helicase 30	256	698	4038	0.172858	590	2377	0.248212	7.01e-12	gain	7.09568e-11
gene20239	Chr8	118192281	118196281	4001	-	102554812	LOC102554812	NA	220	887	3147	0.281856	757	1998	0.378879	5.44e-12	gain	5.65305e-11
gene20252	Chr8	118549870	118553870	4001	+	301024	Scap	SREBF chaperone	252	1007	1564	0.643862	696	978	0.711656	0.000491842	gain	0.000546647
gene20259	Chr8	118891712	118895712	4001	-	246143	Nradd	neurotrophin receptor associated death domain	222	889	1212	0.733498	639	959	0.666319	0.000815942	loss	0.000862657
gene20270	Chr8	119132988	119136988	4001	+	100910205	LOC100910205	NA	190	1161	1509	0.769384	1262	1851	0.681794	5.26e-08	loss	1.73618e-07
gene20277	Chr8	119263475	119267475	4001	-	316018	Rtp3	receptor (chemosensory) transporter protein 3	116	452	2786	0.16224	353	1617	0.218306	8.3e-06	gain	1.45865e-05
gene20286	Chr8	119564509	119568509	4001	+	316022	Trank1	tetratricopeptide repeat and ankyrin repeat containing 1	466	622	2944	0.211277	556	1934	0.287487	6.85e-09	gain	2.82369e-08
gene20292	Chr8	119939829	119943829	4001	-	363152	Stac	NA	254	773	1676	0.461217	817	1503	0.54358	6.94e-06	gain	1.25443e-05
gene20304	Chr8	121661735	121665735	4001	-	102554279	LOC102554279	NA	158	854	1138	0.750439	892	1306	0.683002	0.000274032	loss	0.000323232
gene20310	Chr8	122288377	122292377	4001	-	363156	Fbxl2	NA	192	926	1913	0.484056	1024	1872	0.547009	0.000137939	gain	0.000174936
gene20326	Chr8	122985257	122989257	4001	-	363159	Gpd1l	glycerol-3-phosphate dehydrogenase 1-like	238	429	3939	0.108911	375	2286	0.164042	3.12e-09	gain	1.4307e-08
gene20327	Chr8	123027728	123031728	4001	+	316039	Osbpl10	NA	326	361	1415	0.255124	310	1559	0.198845	0.000309536	loss	0.000361986
gene20333	Chr8	123987821	123991821	4001	+	367181	Gadl1	NA	146	749	1451	0.516196	844	1314	0.642314	1.35e-10	gain	9.31705e-10
gene20340	Chr8	124539027	124543027	4001	+	102549861	LOC102549861	NA	122	819	1976	0.414474	784	1667	0.470306	0.000847877	gain	0.000891592
gene20342	Chr8	124592037	124596037	4001	+	102549977	LOC102549977	NA	102	1072	1300	0.824615	834	1083	0.770083	0.00102002	loss	0.00104526
gene20352	Chr8	126245296	126249296	4001	+	103690471	LOC103690471	NA	262	985	2879	0.342133	1105	2492	0.443419	4.46e-13	gain	5.87332e-12
gene20356	Chr8	126493347	126497347	4001	-	363162	Cmc1	COX assembly mitochondrial protein 1	224	1742	3918	0.444615	1219	2407	0.50644	3.51e-06	gain	6.86674e-06
gene20363	Chr8	126970395	126974395	4001	+	100911408	LOC100911408	NA	166	454	2462	0.184403	412	1551	0.265635	6.46e-09	gain	2.69957e-08
gene20393	Chr8	128671335	128675335	4001	-	363165	Csrnp1	cysteine-serine-rich nuclear protein 1	336	888	4972	0.1786	599	2591	0.231185	1.88e-07	gain	5.33545e-07
gene20413	Chr8	129330831	129334831	4001	+	102550045	LOC102550045	NA	114	998	1329	0.750941	805	978	0.823108	5.01e-05	gain	7.10183e-05
gene20419	Chr8	129927998	129931998	4001	-	363167	Ulk4	NA	150	564	4348	0.129715	371	1952	0.190061	4.36e-09	gain	1.9035e-08
gene20422	Chr8	130170532	130174532	4001	-	100360030	LOC100360030	NA	148	1044	1456	0.717033	1083	1390	0.779137	0.000178728	gain	0.000220128
gene20429	Chr8	130395989	130399989	4001	+	316087	Zbtb47	NA	368	532	2183	0.243701	429	2281	0.188075	1.06e-05	loss	1.79269e-05
gene20430	Chr8	130414290	130418290	4001	+	316088	Klhl40	kelch-like family member 40	248	1451	3028	0.479194	1061	2596	0.408706	3.05e-07	loss	8.06156e-07
gene20433	Chr8	130489888	130493888	4001	-	140937	Higd1a	HIG1 hypoxia inducible domain family, member 1A	316	977	4430	0.220542	586	1845	0.317615	2.67e-14	gain	4.36953e-13
gene20437	Chr8	130552737	130556737	4001	+	102551973	LOC102551973	NA	92	759	1883	0.40308	521	1101	0.473206	0.000240739	gain	0.00028895
gene20438	Chr8	130568255	130572255	4001	-	367191	LOC367191	NA	108	707	1013	0.697927	633	815	0.776687	0.00019275	gain	0.000235698
gene20441	Chr8	130629142	130633142	4001	-	316091	Pomgnt2	protein O-linked mannose N-acetylglucosaminyltransferase 2 (beta 1,4-)	228	1127	2863	0.393643	717	2131	0.336462	5.3e-05	loss	7.45875e-05
gene20466	Chr8	131996787	132000787	4001	+	316096	Zfp105	zinc finger protein 105	164	496	2083	0.238118	365	1965	0.185751	7.31e-05	loss	9.92954e-05
gene20477	Chr8	132294661	132298661	4001	-	301082	Cdcp1	CUB domain containing protein 1	192	759	1600	0.474375	704	1278	0.550861	6.87e-05	gain	9.37379e-05
gene20485	Chr8	132788922	132792922	4001	-	316102	Lztfl1	leucine zipper transcription factor-like 1	132	726	2322	0.312661	608	1667	0.364727	0.000712523	gain	0.000762506
gene20526	Chr9	769355	773355	4001	+	102554555	LOC102554555	NA	110	833	2086	0.399329	818	1814	0.450937	0.00117509	gain	0.00118901
gene20564	Chr9	4418175	4422175	4001	+	363174	Sgol1	NA	192	855	3770	0.22679	595	2118	0.280925	8.41e-06	gain	1.47242e-05
gene20569	Chr9	4805697	4809697	4001	+	102551938	LOC102551938	NA	24	252	417	0.604317	260	362	0.718232	0.00090608	gain	0.000942282
gene20625	Chr9	9719137	9723137	4001	+	24232	C3	complement component 3	84	356	1908	0.186583	274	1022	0.268102	9.78e-07	gain	2.24234e-06
gene20628	Chr9	9863920	9867920	4001	-	316794	Brcc3	BRCA1/BRCA2-containing complex, subunit 3	312	2026	5322	0.380684	1409	2965	0.475211	1.63e-15	gain	3.41625e-14
gene20664	Chr9	10583360	10587360	4001	+	25529	Ptprs	protein tyrosine phosphatase, receptor type, S	338	1008	3636	0.277228	799	2409	0.331673	1.11e-05	gain	1.8657e-05
gene20678	Chr9	10883522	10887522	4001	+	501282	LOC501282	NA	196	1140	4811	0.236957	731	2453	0.298002	8.14e-08	gain	2.53378e-07
gene20685	Chr9	10993396	10997396	4001	+	363332	Ubxn6	UBX domain protein 6	170	697	1913	0.364349	485	985	0.492386	2.62e-10	gain	1.62369e-09
gene20689	Chr9	11062605	11066605	4001	+	363334	Stap2	signal transducing adaptor family member 2	84	652	1617	0.403216	490	1049	0.467112	0.00118824	gain	0.00119965
gene20695	Chr9	11121883	11125883	4001	+	102555289	LOC102555289	NA	158	770	4075	0.188957	603	2208	0.273098	4.02e-13	gain	5.33333e-12
gene20723	Chr9	12738885	12742885	4001	+	501095	Rftn1	raftlin lipid raft linker 1	294	550	2297	0.239443	370	2016	0.183532	1.27e-05	loss	2.09976e-05
gene20735	Chr9	14410981	14414981	4001	-	102548200	LOC102548200	NA	168	1259	1751	0.719018	1171	1425	0.821754	6.25e-11	gain	4.75801e-10
gene20743	Chr9	14634206	14638206	4001	-	102548435	LOC102548435	NA	118	1466	2505	0.58523	1150	1700	0.676471	8e-09	gain	3.22954e-08
gene20747	Chr9	14722093	14726093	4001	-	367215	Trem3	triggering receptor expressed on myeloid cells 3	112	1394	1866	0.747053	1026	1264	0.811709	3.51e-05	gain	5.14637e-05
gene20759	Chr9	15262452	15266452	4001	-	102554220	LOC102554220	NA	380	760	2596	0.292758	566	1568	0.360969	9.89e-06	gain	1.69357e-05
gene20768	Chr9	15391461	15395461	4001	+	359727	Bysl	bystin-like	210	642	4440	0.144595	465	2386	0.194887	2.91e-07	gain	7.73641e-07
gene20771	Chr9	15511050	15515050	4001	+	316216	Taf8	TAF8 RNA polymerase II, TATA box binding protein (TBP)-associated factor	154	1193	3781	0.315525	777	1979	0.392623	2.12e-08	gain	7.78758e-08
gene20773	Chr9	15578170	15582170	4001	+	100912849	LOC100912849	NA	200	883	4718	0.187156	711	2699	0.263431	3.37e-13	gain	4.55951e-12
gene20774	Chr9	15607804	15611804	4001	+	301233	Guca1a	guanylate cyclase activator 1a (retina)	200	1404	1861	0.754433	1378	1957	0.704139	0.000586673	loss	0.000638287
gene20791	Chr9	16541715	16545715	4001	+	685174	Cnpy3	canopy FGF signaling regulator 3	212	945	2586	0.365429	808	1806	0.447398	1.48e-07	gain	4.33996e-07
gene20795	Chr9	16612153	16616153	4001	-	685131	Mea1	male-enhanced antigen 1	204	1692	2988	0.566265	972	1527	0.636542	9.55e-06	gain	1.64462e-05
gene20812	Chr9	16977131	16981131	4001	-	685082	Zfp318	NA	540	341	1959	0.174068	277	1236	0.22411	0.000605103	gain	0.000656249
gene20819	Chr9	17161170	17165170	4001	-	363194	Xpo5	exportin 5	254	614	4744	0.129427	563	3051	0.18453	3.21e-10	gain	1.92812e-09
gene20820	Chr9	17161354	17165354	4001	+	316235	Polh	polymerase (DNA directed), eta	250	588	4663	0.126099	539	2991	0.180207	5.86e-10	gain	3.24856e-09
gene20839	Chr9	17865283	17869283	4001	-	316242	Tcte1	t-complex-associated testis expressed 1	160	968	2023	0.478497	776	1424	0.544944	0.000154856	gain	0.000194406
gene20880	Chr9	21043457	21047457	4001	+	316259	Opn5	opsin 5	96	851	1224	0.695261	914	1211	0.754748	0.00109922	gain	0.00111679
gene20893	Chr9	23418654	23422654	4001	+	688459	LOC688459	hypothetical protein LOC688459	176	174	1052	0.165399	199	786	0.253181	8.05e-06	gain	1.41665e-05
gene20927	Chr9	27066063	27070063	4001	-	102549795	LOC102549795	NA	138	821	1233	0.665856	676	1129	0.59876	0.000779822	loss	0.000827105
gene20933	Chr9	27309181	27313181	4001	+	363205	RGD1562107	NA	92	404	867	0.465975	299	874	0.342105	4.2e-07	loss	1.06283e-06
gene20955	Chr9	29645943	29649943	4001	-	316290	Ogfrl1	opioid growth factor receptor-like 1	374	1026	2593	0.395681	615	1886	0.326087	3.51e-06	loss	6.86674e-06
gene20959	Chr9	30333659	30337659	4001	-	367235	Fam135a	family with sequence similarity 135, member A	294	867	4981	0.174061	593	2333	0.254179	5.65e-14	gain	8.72398e-13
gene20960	Chr9	30334223	30338223	4001	-	103693213	LOC103693213	NA	294	929	5050	0.18396	601	2343	0.256509	1.64e-11	gain	1.49404e-10
gene20965	Chr9	30937555	30941555	4001	+	246046	Lmbrd1	LMBR1 domain containing 1	178	912	3618	0.252073	748	2103	0.355682	2.86e-15	gain	5.74734e-14
gene20983	Chr9	37142030	37146030	4001	-	363210	Phf3	PHD finger protein 3	390	691	5517	0.125249	580	3112	0.186375	4.47e-13	gain	5.87332e-12
gene20984	Chr9	37252221	37256221	4001	-	29463	Ptp4a1	protein tyrosine phosphatase type IVA, member 1	132	1372	2762	0.496741	960	1699	0.565038	1.63e-05	gain	2.63285e-05
gene20995	Chr9	38194338	38198338	4001	+	102551615	LOC102551615	NA	222	1229	2138	0.574836	1095	1674	0.654122	1.36e-06	gain	2.99025e-06
gene20999	Chr9	38494189	38498189	4001	-	367242	Rab23	RAB23, member RAS oncogene family	240	564	3418	0.165009	507	2351	0.215653	2.75e-06	gain	5.50201e-06
gene21010	Chr9	40815642	40819642	4001	+	689904	LOC689904	NA	106	1048	1323	0.792139	1042	1199	0.869058	6.47e-07	gain	1.5511e-06
gene21028	Chr9	42810416	42814416	4001	-	102553975	LOC102553975	NA	118	1299	2505	0.518563	1058	1796	0.589087	8.6e-06	gain	1.50088e-05
gene21031	Chr9	42838416	42842416	4001	+	102554222	LOC102554222	NA	138	1059	2142	0.494398	793	1429	0.554934	0.000478014	gain	0.000532577
gene21033	Chr9	42941213	42945213	4001	-	316328	Kansl3	KAT8 regulatory NSL complex subunit 3	316	884	3904	0.226434	666	1842	0.361564	3.26e-24	gain	4.24266e-22
gene21034	Chr9	42941362	42945362	4001	+	679806	Fer1l5	NA	328	1032	4100	0.251707	796	1997	0.398598	9.05e-29	gain	2.06114e-26
gene21035	Chr9	43021015	43025015	4001	-	301343	Lman2l	lectin, mannose-binding 2-like	178	1148	3052	0.376147	898	1926	0.466251	1.73e-09	gain	8.50376e-09
gene21037	Chr9	43091128	43095128	4001	+	301345	Cnnm3	cyclin M3	432	979	5951	0.16451	731	3163	0.23111	2.72e-13	gain	3.77348e-12
gene21043	Chr9	43274717	43278717	4001	-	316333	Actr1b	ARP1 actin-related protein 1 homolog B, centractin beta (yeast)	162	581	2600	0.223462	413	1476	0.27981	8.89e-05	gain	0.000118231
gene21058	Chr9	44454576	44458576	4001	-	252923	Tsga10	testis specific 10	298	1026	4817	0.212996	766	2358	0.324852	3.12e-22	gain	2.58393e-20
gene21094	Chr9	47046915	47050915	4001	+	171106	Il1rl2	interleukin 1 receptor-like 2	152	996	1761	0.565588	704	1455	0.483849	7.11e-06	loss	1.27672e-05
gene21112	Chr9	49495276	49499276	4001	-	102547455	LOC102547455	NA	270	1073	3785	0.283487	646	2944	0.219429	8.99e-09	loss	3.59206e-08
gene21115	Chr9	49645246	49649246	4001	+	301371	Mrps9	mitochondrial ribosomal protein S9	172	651	2808	0.231838	607	1969	0.308278	1.56e-08	gain	5.87256e-08
gene21118	Chr9	49777118	49781118	4001	-	501131	RGD1566284	NA	84	829	1031	0.804074	802	922	0.869848	0.000117421	gain	0.000152091
gene21153	Chr9	52685850	52689850	4001	+	314545	Wdr75	WD repeat domain 75	154	360	3978	0.0904977	368	2492	0.147673	2.47e-11	gain	2.1228e-10
gene21158	Chr9	52986042	52990042	4001	+	299507	Asnsd1	asparagine synthetase domain containing 1	168	605	2454	0.246536	552	1762	0.31328	3.73e-06	gain	7.25042e-06
gene21173	Chr9	53623579	53627579	4001	+	301388	Mfsd6	major facilitator superfamily domain containing 6	272	961	2602	0.369331	671	2581	0.259977	5.59e-16	loss	1.36406e-14
gene21174	Chr9	53730858	53734858	4001	-	503257	Tmem194b	transmembrane protein 194B	138	771	1999	0.385693	726	1375	0.528	6.27e-15	gain	1.15968e-13
gene21185	Chr9	55048194	55052194	4001	+	363227	Nabp1	nucleic acid binding protein 1	212	758	3589	0.211201	525	1967	0.266904	5.74e-06	gain	1.06283e-05
gene21224	Chr9	61808964	61812964	4001	-	363231	Rftn2	NA	146	835	1505	0.554817	804	1694	0.474616	1.13e-05	loss	1.89233e-05
gene21247	Chr9	64927679	64931679	4001	+	54349	Aox1	aldehyde oxidase 1	120	126	1818	0.0693069	122	1021	0.119491	1.39e-05	gain	2.28023e-05
gene21284	Chr9	66843406	66847406	4001	-	316432	Ica1l	islet cell autoantigen 1-like	250	527	2451	0.215014	499	1730	0.288439	1.85e-07	gain	5.26124e-07
gene21318	Chr9	70309217	70313217	4001	+	103690541	LOC103690541	NA	112	391	1346	0.29049	352	923	0.381365	1.09e-05	gain	1.83774e-05
gene21324	Chr9	70785913	70789913	4001	-	363243	Klf7	Kruppel-like factor 7 (ubiquitous)	92	916	1064	0.860902	764	836	0.913876	0.000431645	gain	0.000486067
gene21331	Chr9	71396208	71400208	4001	+	316452	Ccnyl1	NA	348	659	4582	0.143824	598	2925	0.204444	7.97e-11	gain	5.91902e-10
gene21338	Chr9	71777107	71781107	4001	-	24278	Crygd	crystallin, gamma D	136	1168	1641	0.711761	1088	1399	0.777698	5.3e-05	gain	7.45875e-05
gene21342	Chr9	71909626	71913626	4001	-	24479	Idh1	isocitrate dehydrogenase 1 (NADP+), soluble	214	670	3876	0.172859	535	2363	0.226407	5.98e-07	gain	1.45663e-06
gene21343	Chr9	71909748	71913748	4001	+	316457	Pikfyve	NA	216	723	3894	0.18567	588	2387	0.246334	4.12e-08	gain	1.40749e-07
gene21372	Chr9	78452668	78456668	4001	-	102553945	LOC102553945	NA	88	840	1001	0.839161	1084	1213	0.893652	0.000220357	gain	0.000266604
gene21373	Chr9	78691403	78695403	4001	-	301482	Abca12	NA	110	1126	1522	0.739816	989	1188	0.832492	2.23e-08	gain	8.1153e-08
gene21374	Chr9	78860013	78864013	4001	+	81643	Atic	5-aminoimidazole-4-carboxamide ribonucleotide formyltransferase/IMP cyclohydrolase	156	701	3063	0.228861	596	2014	0.295928	2.63e-07	gain	7.12368e-07
gene21386	Chr9	79591911	79595911	4001	-	100364423	LOC100364423	NA	190	784	4740	0.165401	528	2290	0.230568	5.18e-10	gain	2.91295e-09
gene21389	Chr9	79657275	79661275	4001	+	363247	Xrcc5	X-ray repair complementing defective repair in Chinese hamster cells 5	128	987	2470	0.399595	833	1839	0.452964	0.000528144	gain	0.000582493
gene21393	Chr9	79941757	79945757	4001	+	316477	Smarcal1	Swi/SNF related matrix associated, actin dependent regulator of chromatin, subfamily a-like 1	146	742	3168	0.234217	544	1888	0.288136	3.73e-05	gain	5.43105e-05
gene21396	Chr9	80101187	80105187	4001	+	102548066	LOC102548066	NA	76	626	1061	0.590009	520	748	0.695187	8.79e-06	gain	1.53013e-05
gene21408	Chr9	80863768	80867768	4001	+	103690557	LOC103690557	NA	40	435	626	0.694888	430	534	0.805243	2.9e-05	gain	4.35957e-05
gene21410	Chr9	81336271	81340271	4001	+	102548628	LOC102548628	NA	66	433	1252	0.345847	403	972	0.414609	0.000965634	gain	0.000996631
gene21434	Chr9	81966289	81970289	4001	+	301517	Cyp27a1	cytochrome P450, family 27, subfamily a, polypeptide 1	164	513	3667	0.139896	457	2234	0.204566	7.17e-10	gain	3.88802e-09
gene21435	Chr9	82006663	82010663	4001	-	301518	Prkag3	protein kinase, AMP-activated, gamma 3 non-catalytic subunit	142	1010	1996	0.506012	886	1544	0.573834	8.17e-05	gain	0.000109561
gene21448	Chr9	82325923	82329923	4001	-	363251	Nhej1	nonhomologous end-joining factor 1	136	734	3333	0.220222	536	1797	0.298275	4.31e-09	gain	1.8877e-08
gene21466	Chr9	82554574	82558574	4001	+	64362	Des	desmin	256	852	2508	0.339713	764	1877	0.407032	9.03e-06	gain	1.56792e-05
gene21469	Chr9	82630267	82634267	4001	+	501167	Gmppa	GDP-mannose pyrophosphorylase A	122	1123	2060	0.545146	785	1643	0.477785	6.49e-05	loss	8.95364e-05
gene21514	Chr9	88108041	88112041	4001	+	316557	Rhbdd1	rhomboid domain containing 1	172	800	3141	0.254696	524	1517	0.345419	1.08e-09	gain	5.5482e-09
gene21563	Chr9	93015588	93019588	4001	+	367306	RGD1561755	NA	134	1212	1584	0.765152	998	1211	0.824112	0.000176735	gain	0.000218066
gene21570	Chr9	93324283	93328283	4001	+	316583	B3gnt7	UDP-GlcNAc:betaGal beta-1,3-N-acetylglucosaminyltransferase 7	252	1054	2515	0.419085	824	2422	0.340215	4.28e-08	loss	1.45669e-07
gene21578	Chr9	93605076	93609076	4001	-	363272	Pde6d	phosphodiesterase 6D, cGMP-specific, rod, delta	166	661	2549	0.259317	499	1521	0.328074	5.65e-06	gain	1.05044e-05
gene21579	Chr9	93605171	93609171	4001	+	363273	Cops7b	COP9 signalosome subunit 7B	164	631	2519	0.250496	484	1505	0.321595	2.58e-06	gain	5.2192e-06
gene21586	Chr9	94226960	94230960	4001	+	64621	Akp3	alkaline phosphatase 3, intestine, not Mn requiring	132	944	1281	0.736924	973	1226	0.793638	0.00086613	gain	0.000906253
gene21603	Chr9	94989856	94993856	4001	-	103690568	LOC103690568	NA	62	746	836	0.892344	438	534	0.820225	0.000228241	loss	0.000275401
gene21621	Chr9	95293701	95297701	4001	+	24861	Ugt1a1	UDP glucuronosyltransferase 1 family, polypeptide A1	94	551	2495	0.220842	449	1526	0.294233	5.18e-07	gain	1.28583e-06
gene21623	Chr9	95360165	95364165	4001	-	316602	Hjurp	Holliday junction recognition protein	182	983	3293	0.298512	805	2121	0.379538	3.29e-09	gain	1.4961e-08
gene21626	Chr9	95499512	95503512	4001	+	94168	Spp2	secreted phosphoprotein 2	132	702	2722	0.257899	640	1823	0.35107	1.35e-10	gain	9.31705e-10
gene21644	Chr9	97770224	97774224	4001	+	363283	Cops8	COP9 signalosome subunit 8	178	604	3522	0.171493	502	2237	0.224408	1.89e-06	gain	3.98562e-06
gene21646	Chr9	98070838	98074838	4001	+	316620	Mlph	melanophilin	128	938	1957	0.479305	645	1540	0.418831	0.000420568	loss	0.000474376
gene21657	Chr9	98457641	98461641	4001	+	301606	Espnl	espin-like	146	1118	1901	0.588112	892	1688	0.528436	0.0004019	loss	0.000455387
gene21659	Chr9	98503130	98507130	4001	+	681056	Fam132b	NA	208	785	2268	0.34612	776	1811	0.428493	2.38e-07	gain	6.53066e-07
gene21686	Chr9	99816262	99820262	4001	-	681389	Myeov2	myeloma overexpressed 2	170	821	2785	0.294794	693	1987	0.348767	0.000117645	gain	0.000152237
gene21690	Chr9	100073983	100077983	4001	+	684024	Dusp28	NA	236	624	4453	0.14013	434	2223	0.195232	3.4e-08	gain	1.17772e-07
gene21691	Chr9	100078144	100082144	4001	+	684035	Rnpepl1	arginyl aminopeptidase (aminopeptidase B)-like 1	358	774	2223	0.348178	442	1055	0.418957	0.000136856	gain	0.000173724
gene21709	Chr9	100777715	100781715	4001	-	373542	Stk25	serine/threonine kinase 25	242	423	2635	0.160531	343	1299	0.264049	4.88e-13	gain	6.32087e-12
gene21715	Chr9	100954569	100958569	4001	+	301624	D2hgdh	D-2-hydroxyglutarate dehydrogenase	204	1482	3764	0.39373	1123	2482	0.452458	7.86e-06	gain	1.38948e-05
gene21761	Chr9	105691366	105695366	4001	-	367323	Nudt12	nudix (nucleoside diphosphate linked moiety X)-type motif 12	146	609	2888	0.210873	598	2193	0.272686	8.13e-07	gain	1.9056e-06
gene21771	Chr9	110027459	110031459	4001	-	102556490	LOC102556490	NA	170	1067	1779	0.599775	1127	1619	0.696109	1.75e-08	gain	6.5249e-08
gene21784	Chr9	112142945	112146945	4001	-	102552268	LOC102552268	NA	142	1679	2302	0.729366	1398	1789	0.781442	0.000158428	gain	0.000198162
gene21787	Chr9	112454531	112458531	4001	+	102552365	LOC102552365	NA	154	1621	2099	0.772273	1402	1700	0.824706	9.49e-05	gain	0.000125175
gene21799	Chr9	113697152	113701152	4001	+	363294	Twsg1	twisted gastrulation BMP signaling modulator 1	260	498	1221	0.407862	297	906	0.327815	0.000204332	loss	0.000248306
gene21857	Chr9	118771667	118775667	4001	+	103690594	LOC103690594	NA	68	584	687	0.850073	524	700	0.748571	4.81e-06	loss	9.10369e-06
gene21908	Chr10	728218	732218	4001	+	360461	Fopnl	FGFR1OP N-terminal like	152	638	2842	0.22449	533	1750	0.304571	7.84e-09	gain	3.16963e-08
gene21914	Chr10	1147949	1151949	4001	-	102555329	LOC102555329	NA	228	698	2864	0.243715	518	1754	0.295325	0.000163974	gain	0.000203886
gene21975	Chr10	4943995	4947995	4001	+	24685	Prm1	protamine 1	134	1046	1425	0.734035	816	1211	0.673823	0.00085179	loss	0.000893644
gene21980	Chr10	5194912	5198912	4001	-	287044	Clec16a	NA	227	794	3025	0.262479	477	2554	0.186766	1.13e-10	loss	7.98008e-10
gene21991	Chr10	5517938	5521938	4001	-	497859	Atf7ip2	activating transcription factor 7 interacting protein 2	162	627	2176	0.288143	537	1229	0.436941	8.24e-17	gain	2.37052e-15
gene22004	Chr10	6829207	6833207	4001	-	102556424	LOC102556424	NA	140	1035	1599	0.64728	1064	1500	0.709333	0.000265782	gain	0.000315407
gene22029	Chr10	10759477	10763477	4001	+	287061	Rogdi	rogdi homolog (Drosophila)	218	668	2634	0.253607	528	1732	0.30485	0.000276859	gain	0.000326291
gene22041	Chr10	10964814	10968814	4001	+	360480	Cdip1	cell death-inducing p53 target 1	196	440	4550	0.0967033	329	2193	0.150023	1.31e-09	gain	6.58131e-09
gene22052	Chr10	11285784	11289784	4001	+	103693274	LOC103693274	NA	132	806	2481	0.324869	671	1569	0.427661	2.93e-10	gain	1.77161e-09
gene22056	Chr10	11390701	11394701	4001	+	302950	Adcy9	NA	582	1447	4560	0.317325	1010	2717	0.371734	4.56e-06	gain	8.68466e-06
gene22067	Chr10	11899801	11903801	4001	-	363545	Naa60	N(alpha)-acetyltransferase 60, NatF catalytic subunit	292	1123	4999	0.224645	1043	3705	0.281511	6.25e-09	gain	2.62788e-08
gene22070	Chr10	11910245	11914245	4001	+	266774	Zfp597	zinc finger protein 597	172	1254	2509	0.499801	1230	2169	0.567082	8.04e-06	gain	1.41665e-05
gene22073	Chr10	12011978	12015978	4001	+	102551940	LOC102551940	NA	184	1252	2722	0.459956	1198	2278	0.5259	6.63e-06	gain	1.20718e-05
gene22118	Chr10	12858988	12862988	4001	+	100431127	Trnap-cgg	NA	168	1392	3575	0.389371	896	2038	0.439647	0.00028329	gain	0.00033329
gene22142	Chr10	13079136	13083136	4001	-	287102	Kremen2	kringle containing transmembrane protein 2	259	670	3015	0.222222	604	2150	0.28093	3.37e-06	gain	6.61653e-06
gene22151	Chr10	13212395	13216395	4001	+	353251	Prss21	protease, serine, 21	216	1577	2428	0.649506	1172	1665	0.703904	0.000333338	gain	0.00038635
gene22157	Chr10	13353837	13357837	4001	-	287106	Prss30	protease, serine, 30	136	669	1383	0.483731	643	1138	0.565026	7.06e-05	gain	9.60905e-05
gene22163	Chr10	13541407	13545407	4001	-	170667	Atp6v0c	ATPase, H+ transporting, lysosomal V0 subunit C	224	799	4684	0.170581	523	2266	0.230803	1.31e-08	gain	5.03549e-08
gene22166	Chr10	13589938	13593938	4001	-	100158225	LOC100158225	hypothetical protein LOC100158225	192	1434	5313	0.269904	974	2742	0.355215	5.61e-14	gain	8.71144e-13
gene22167	Chr10	13590058	13594058	4001	+	102551327	LOC102551327	NA	188	1303	5180	0.251544	909	2679	0.339306	9.03e-15	gain	1.61301e-13
gene22172	Chr10	13795447	13799447	4001	-	102551619	LOC102551619	NA	176	1053	3427	0.307266	673	1775	0.379155	5.24e-07	gain	1.29718e-06
gene22173	Chr10	13795573	13799573	4001	+	29740	Eci1	enoyl-CoA delta isomerase 1	176	1053	3427	0.307266	673	1775	0.379155	5.24e-07	gain	1.29718e-06
gene22181	Chr10	13896578	13900578	4001	-	171111	Rab26	RAB26, member RAS oncogene family	190	1190	3116	0.3819	794	1703	0.466236	4.86e-08	gain	1.62376e-07
gene22188	Chr10	14054169	14058169	4001	-	302975	Syngr3	synaptogyrin 3	166	726	1975	0.367595	537	1193	0.450126	8.49e-06	gain	1.48453e-05
gene22189	Chr10	14054416	14058416	4001	+	302976	Noxo1	NADPH oxidase organizer 1	164	648	1874	0.345784	500	1140	0.438596	9.27e-07	gain	2.14389e-06
gene22196	Chr10	14103750	14107750	4001	+	685059	Msrb1	methionine sulfoxide reductase B1	152	661	3129	0.21125	560	1890	0.296296	1.15e-10	gain	8.07956e-10
gene22236	Chr10	14851827	14855827	4001	-	25354	Sstr5	somatostatin receptor 5	222	824	2182	0.377635	788	1731	0.455228	2.25e-06	gain	4.64094e-06
gene22239	Chr10	14943173	14947173	4001	+	360495	Lmf1	NA	178	1101	3697	0.297809	810	2083	0.388862	1.93e-11	gain	1.7351e-10
gene22245	Chr10	15141732	15145732	4001	+	360496	Narfl	nuclear prelamin A recognition factor-like	178	805	3103	0.259426	670	1922	0.348595	1.41e-10	gain	9.65797e-10
gene22255	Chr10	15209739	15213739	4001	-	287156	Rhot2	ras homolog family member T2	228	1485	3207	0.46305	1040	1979	0.525518	2.14e-05	gain	3.33445e-05
gene22274	Chr10	15482951	15486951	4001	+	303004	Tmem8a	transmembrane protein 8A	276	984	2965	0.331872	777	1945	0.399486	3.02e-06	gain	5.9983e-06
gene22277	Chr10	15585424	15589424	4001	-	100362686	LOC100362686	NA	148	997	2164	0.460721	875	1698	0.515312	0.000870757	gain	0.000910049
gene22284	Chr10	15618813	15622813	4001	+	360505	Nprl3	nitrogen permease regulator-like 3 (S. cerevisiae)	200	863	4067	0.212196	722	2710	0.266421	6.9e-07	gain	1.64266e-06
gene22287	Chr10	15687334	15691334	4001	-	287170	Snrnp25	NA	224	1234	4828	0.255592	874	2852	0.306452	3.25e-06	gain	6.39932e-06
gene22306	Chr10	16812801	16816801	4001	-	100910596	LOC100910596	NA	150	1009	2825	0.357168	802	1958	0.409602	0.000287288	gain	0.000337122
gene22307	Chr10	16895165	16899165	4001	-	287177	Ergic1	NA	160	1703	2430	0.700823	1392	1773	0.78511	3.66e-09	gain	1.64249e-08
gene22308	Chr10	16961898	16965898	4001	-	102552476	LOC102552476	NA	120	1551	2203	0.70404	974	1261	0.772403	1.94e-05	gain	3.05768e-05
gene22311	Chr10	17073139	17077139	4001	-	303019	Neurl1b	neuralized E3 ubiquitin protein ligase 1B	372	773	2161	0.357705	606	2072	0.292471	1.02e-05	loss	1.7412e-05
gene22314	Chr10	17207152	17211152	4001	+	303021	Sh3pxd2b	NA	286	932	2194	0.424795	804	1581	0.508539	9.34e-07	gain	2.15593e-06
gene22320	Chr10	17719233	17723233	4001	-	360508	Smim23	small integral membrane protein 23	110	651	887	0.733935	646	983	0.657172	0.000405763	loss	0.000459193
gene22362	Chr10	25908298	25912298	4001	-	25405	Ccng1	cyclin G1	158	711	2666	0.266692	643	1935	0.3323	3.32e-06	gain	6.52774e-06
gene22383	Chr10	29065102	29069102	4001	+	497886	C1qtnf2	C1q and tumor necrosis factor related protein 2	96	389	1050	0.370476	323	706	0.457507	0.000341793	gain	0.000395144
gene22390	Chr10	29365916	29369916	4001	-	287208	Ttc1	tetratricopeptide repeat domain 1	162	537	3298	0.162826	488	2253	0.2166	1.05e-06	gain	2.39138e-06
gene22407	Chr10	31050092	31054092	4001	-	303067	Thg1l	tRNA-histidine guanylyltransferase 1-like (S. cerevisiae)	142	1012	3983	0.25408	722	2096	0.344466	2.55e-12	gain	2.90381e-11
gene22426	Chr10	31869767	31873767	4001	-	690001	LOC690001	NA	158	529	781	0.677337	532	701	0.758916	0.00058245	gain	0.00063445
gene22465	Chr10	34475104	34479104	4001	+	497894	Zfp62	NA	212	928	2694	0.344469	699	1739	0.401955	0.000142176	gain	0.000179477
gene22508	Chr10	35740397	35744397	4001	-	114097	Ltc4s	leukotriene C4 synthase	86	1176	1424	0.825843	899	1020	0.881373	0.000186332	gain	0.000228259
gene22509	Chr10	35799375	35803375	4001	-	303101	Maml1	mastermind like 1 (Drosophila)	248	385	3565	0.107994	271	1385	0.195668	4.26e-14	gain	6.69114e-13
gene22522	Chr10	36404789	36408789	4001	-	497897	Zfp2	zinc finger protein 2	172	793	2539	0.312328	598	1565	0.382109	9.2e-06	gain	1.59137e-05
gene22532	Chr10	36519091	36523091	4001	-	363588	RGD1559512	NA	42	572	980	0.583673	427	630	0.677778	0.000184673	gain	0.000226531
gene22555	Chr10	37314502	37318502	4001	-	303113	Jade2	jade family PHD finger 2	240	817	1813	0.450634	552	1488	0.370968	7.04e-06	loss	1.26831e-05
gene22558	Chr10	37420647	37424647	4001	+	287278	Cdkn2aipnl	CDKN2A interacting protein N-terminal like	188	758	2591	0.292551	626	1666	0.37575	6.66e-08	gain	2.11649e-07
gene22559	Chr10	37452867	37456867	4001	-	81816	Ube2b	ubiquitin-conjugating enzyme E2B	260	1028	4313	0.238349	631	2160	0.29213	6.87e-06	gain	1.2426e-05
gene22560	Chr10	37452915	37456915	4001	+	60396	Cdkl3	cyclin-dependent kinase-like 3	260	1028	4313	0.238349	631	2160	0.29213	6.87e-06	gain	1.2426e-05
gene22573	Chr10	38022944	38026944	4001	-	100362027	LOC100362027	NA	92	1037	1232	0.841721	926	1027	0.901655	3.75e-05	gain	5.45436e-05
gene22579	Chr10	38662020	38666020	4001	+	360524	Zcchc10	zinc finger, CCHC domain containing 10	166	1394	2705	0.515342	1000	2166	0.461681	0.000239551	loss	0.000287651
gene22588	Chr10	38916710	38920710	4001	+	84392	Kif3a	kinesin family member 3a	206	516	2739	0.18839	477	1828	0.260941	2.97e-08	gain	1.03798e-07
gene22594	Chr10	39191643	39195643	4001	-	102550895	LOC102550895	NA	156	640	2652	0.241327	506	1534	0.329857	3.99e-09	gain	1.75882e-08
gene22610	Chr10	40199992	40203992	4001	-	686506	Lyrm7	LYR motif containing 7	172	872	4092	0.213099	602	2194	0.274385	1.82e-07	gain	5.19755e-07
gene22611	Chr10	40206236	40210236	4001	+	690660	Hint1	histidine triad nucleotide binding protein 1	296	1024	6387	0.160326	698	3226	0.216367	1.55e-10	gain	1.04082e-09
gene22625	Chr10	40803886	40807886	4001	-	84355	Atox1	antioxidant 1 copper chaperone	166	948	3851	0.24617	601	1947	0.30868	1.1e-06	gain	2.48249e-06
gene22650	Chr10	43406109	43410109	4001	+	103693331	LOC103693331	NA	104	840	1752	0.479452	589	1083	0.54386	0.000920516	gain	0.000955114
gene22656	Chr10	43599786	43603786	4001	+	287302	Mrpl22	mitochondrial ribosomal protein L22	152	1298	3952	0.328441	1034	2553	0.405014	1.96e-09	gain	9.53146e-09
gene22677	Chr10	43996533	44000533	4001	-	405368	Olr1417	olfactory receptor 1417	46	436	513	0.849903	368	482	0.763485	0.000738301	loss	0.000787579
gene22737	Chr10	45167381	45171381	4001	+	691468	RGD1561277	NA	119	867	2423	0.357821	704	1707	0.412419	0.000437078	gain	0.000490972
gene22738	Chr10	45191756	45195756	4001	+	102555635	LOC102555635	NA	168	1100	2564	0.429017	1098	2052	0.535088	8.34e-12	gain	8.199e-11
gene22752	Chr10	45512909	45516909	4001	-	363611	Iba57	IBA57, iron-sulfur cluster assembly homolog (S. cerevisiae)	186	931	4564	0.203988	591	1915	0.308616	1.95e-17	gain	6.4209e-16
gene22765	Chr10	45817530	45821530	4001	-	100125361	Zfp867	zinc finger protein 867	148	1113	3009	0.36989	952	2149	0.442997	3.44e-07	gain	8.91985e-07
gene22778	Chr10	46170330	46174330	4001	-	303185	Flcn	folliculin	214	824	3862	0.213361	589	1843	0.319588	3.04e-16	gain	7.76479e-15
gene22779	Chr10	46172145	46176145	4001	-	100359474	LOC100359474	NA	138	756	3012	0.250996	515	1468	0.350817	5.21e-11	gain	4.05668e-10
gene22780	Chr10	46204083	46208083	4001	-	287367	Cops3	COP9 signalosome subunit 3	158	703	3373	0.20842	527	1816	0.290198	4.21e-10	gain	2.44287e-09
gene22787	Chr10	46591009	46595009	4001	-	78968	Srebf1	sterol regulatory element binding transcription factor 1	233	981	5123	0.191489	623	2491	0.2501	2.19e-08	gain	8.0017e-08
gene22788	Chr10	46718913	46722913	4001	-	360537	Tom1l2	target of myb1-like 2 (chicken)	152	458	3169	0.144525	316	1583	0.199621	3.75e-06	gain	7.27894e-06
gene22812	Chr10	47451298	47455298	4001	-	303201	Usp22	ubiquitin specific peptidase 22	296	764	4056	0.188363	521	2178	0.23921	5.67e-06	gain	1.05272e-05
gene22819	Chr10	47688415	47692415	4001	-	100431152	Trnaw-cca	NA	242	706	4473	0.157836	599	2693	0.222429	8.93e-11	gain	6.48816e-10
gene22826	Chr10	47995803	47999803	4001	-	303205	Slc5a10	solute carrier family 5 (sodium/sugar cotransporter), member 10	114	1098	1401	0.783726	1098	1308	0.83945	0.000271442	gain	0.000320592
gene22855	Chr10	49297125	49301125	4001	+	687358	Tvp23b	trans-golgi network vesicle protein 23 homolog B (S. cerevisiae)	194	684	3166	0.216045	534	1896	0.281646	4.14e-07	gain	1.04959e-06
gene22865	Chr10	51476378	51480378	4001	+	282826	Elac2	elaC ribonuclease Z 2	210	761	3822	0.19911	624	2285	0.273085	2.42e-10	gain	1.52745e-09
gene22868	Chr10	51779427	51783427	4001	-	246297	Myocd	myocardin	118	873	1389	0.62851	837	1502	0.557257	0.000140989	loss	0.000178143
gene22876	Chr10	52325674	52329674	4001	+	303226	Zfp18	zinc finger protein 18	226	643	3837	0.167579	488	2206	0.221215	8.95e-07	gain	2.08351e-06
gene22918	Chr10	55083440	55087440	4001	+	497932	Pik3r6	phosphoinositide-3-kinase, regulatory subunit 6	116	888	1353	0.656319	737	1003	0.734796	6.81e-05	gain	9.31052e-05
gene22932	Chr10	55558420	55562420	4001	-	287419	Rangrf	RAN guanine nucleotide release factor	180	1393	3891	0.358006	1042	2459	0.423749	4.46e-07	gain	1.12033e-06
gene22972	Chr10	55968417	55972417	4001	-	303241	Chd3	NA	368	371	1425	0.260351	362	1114	0.324955	0.000460392	gain	0.000514412
gene22994	Chr10	56288690	56292690	4001	-	287437	Tnfsf13	tumor necrosis factor (ligand) superfamily, member 13	111	923	1811	0.509663	650	1087	0.597976	6.87e-06	gain	1.2426e-05
gene22997	Chr10	56363352	56367352	4001	-	363633	Polr2a	NA	232	500	5048	0.0990491	383	2367	0.161808	3.68e-13	gain	4.9544e-12
gene22999	Chr10	56365669	56369669	4001	+	287441	Zbtb4	NA	142	1422	2913	0.488157	1040	1662	0.625752	8.97e-18	gain	3.22566e-16
gene23024	Chr10	56599288	56603288	4001	+	58974	Gabarap	GABA(A) receptor-associated protein	218	872	5195	0.167854	554	2475	0.223838	2.21e-08	gain	8.05324e-08
gene23030	Chr10	56633596	56637596	4001	-	102546779	LOC102546779	NA	158	993	1417	0.700776	756	946	0.799154	2.17e-07	gain	6.04547e-07
gene23032	Chr10	56708448	56712448	4001	+	29403	Asgr2	asialoglycoprotein receptor 2	128	828	1741	0.475589	835	1487	0.561533	2.59e-06	gain	5.23555e-06
gene23043	Chr10	56933141	56937141	4001	-	303252	Alox12e	arachidonate 12-lipoxygenase, epidermal	178	735	2057	0.357316	554	1883	0.294211	3.65e-05	loss	5.33161e-05
gene23046	Chr10	57038252	57042252	4001	+	25388	Arrb2	arrestin, beta 2	232	895	2813	0.318166	672	1588	0.423174	3.54e-11	gain	2.90535e-10
gene23047	Chr10	57055272	57059272	4001	+	287456	Med11	mediator complex subunit 11	170	1000	3717	0.269034	651	1817	0.358283	1.14e-10	gain	8.02995e-10
gene23052	Chr10	57124127	57128127	4001	+	497943	Gltpd2	glycolipid transfer protein domain containing 2	222	866	4733	0.182971	691	2852	0.242286	3.68e-09	gain	1.64876e-08
gene23059	Chr10	57249224	57253224	4001	+	691991	Rpl36a-ps2	NA	80	707	907	0.779493	657	779	0.843389	0.000999537	gain	0.00102697
gene23067	Chr10	57320203	57324203	4001	-	360555	Inca1	inhibitor of CDK, cyclin A1 interacting protein 1	290	716	3546	0.201918	490	1909	0.256679	7.9e-06	gain	1.39385e-05
gene23068	Chr10	57320257	57324257	4001	+	113886	Kif1c	kinesin family member 1C	290	716	3546	0.201918	490	1909	0.256679	7.9e-06	gain	1.39385e-05
gene23072	Chr10	57604171	57608171	4001	-	113929	Nup88	nucleoporin 88	192	753	4421	0.170323	503	2267	0.221879	1.09e-06	gain	2.46196e-06
gene23076	Chr10	57651554	57655554	4001	-	100910823	LOC100910823	NA	222	493	4355	0.113203	395	2138	0.184752	1.65e-13	gain	2.37339e-12
gene23077	Chr10	57651689	57655689	4001	+	501706	Mis12	MIS12 kinetochore complex component	224	494	4329	0.114114	438	2172	0.201657	7.29e-19	gain	3.4351e-17
gene23096	Chr10	58782369	58786369	4001	-	287475	Med31	mediator complex subunit 31	264	1100	5397	0.203817	804	3053	0.263348	2.1e-09	gain	1.00689e-08
gene23097	Chr10	58782441	58786441	4001	+	100912483	LOC100912483	NA	268	1162	5472	0.212354	836	3104	0.26933	1.01e-08	gain	3.99469e-08
gene23098	Chr10	58833475	58837475	4001	-	266998	Slc13a5	solute carrier family 13 (sodium-dependent citrate transporter), member 5	230	1506	4163	0.361758	1258	2969	0.423712	3.41e-07	gain	8.87574e-07
gene23102	Chr10	58922098	58926098	4001	-	85270	Tekt1	tektin 1	131	505	1950	0.258974	511	1601	0.319176	0.000114837	gain	0.000148956
gene23119	Chr10	59696296	59700296	4001	-	687827	Gsg2	NA	240	830	4201	0.197572	763	3010	0.253488	6.23e-08	gain	1.99608e-07
gene23194	Chr10	61401130	61405130	4001	+	360567	RGD1562276	NA	264	560	2216	0.252708	523	1725	0.303188	0.000531435	gain	0.000584707
gene23219	Chr10	62285207	62289207	4001	-	303312	Wdr81	WD repeat domain 81	243	1675	4453	0.376151	1171	2699	0.433864	2.99e-06	gain	5.95169e-06
gene23240	Chr10	63096115	63100115	4001	+	303346	Nsrp1	nuclear speckle splicing regulatory protein 1	190	842	3887	0.21662	704	2457	0.286528	1.68e-09	gain	8.31783e-09
gene23241	Chr10	63096366	63100366	4001	+	100314264	Mir423	microRNA mir-423	189	889	3948	0.225177	715	2468	0.289708	3.03e-08	gain	1.0576e-07
gene23260	Chr10	63729767	63733767	4001	+	29525	Pitpna	phosphatidylinositol transfer protein, alpha	208	671	1899	0.353344	432	1449	0.298137	0.000872254	loss	0.000911265
gene23306	Chr10	65327849	65331849	4001	-	83764	Flot2	flotillin 2	186	1195	3321	0.359831	780	1842	0.423453	1.21e-05	gain	2.00785e-05
gene23317	Chr10	65521150	65525150	4001	+	303280	RGD1307929	NA	230	542	3189	0.169959	406	1824	0.222588	9.7e-06	gain	1.66625e-05
gene23331	Chr10	65765960	65769960	4001	+	29169	Vtn	vitronectin	170	309	3164	0.0976612	317	1960	0.161735	1.41e-10	gain	9.65797e-10
gene23332	Chr10	65770443	65774443	4001	+	58922	Sebox	SEBOX homeobox	109	538	2853	0.188573	388	1546	0.25097	3.57e-06	gain	6.96915e-06
gene23333	Chr10	65778293	65782293	4001	-	303332	Tmem199	transmembrane protein 199	210	686	3262	0.2103	617	2299	0.268378	1.35e-06	gain	2.97544e-06
gene23334	Chr10	65779994	65783994	4001	+	287544	Poldip2	polymerase (DNA-directed), delta interacting protein 2	230	844	3240	0.260494	743	2299	0.323184	9.28e-07	gain	2.14389e-06
gene23350	Chr10	66556318	66560318	4001	+	685523	LOC685523	NA	140	1180	2266	0.520741	967	1667	0.580084	0.000263148	gain	0.000312961
gene23366	Chr10	67127705	67131705	4001	-	102550051	LOC102550051	NA	74	457	867	0.527105	479	755	0.634437	2.24e-05	gain	3.47048e-05
gene23382	Chr10	67749049	67753049	4001	-	303764	RGD1310429	similar to Protein Njmu-R1	156	722	2360	0.305932	609	1635	0.372477	1.95e-05	gain	3.0699e-05
gene23390	Chr10	68171380	68175380	4001	+	303356	Tmem98	transmembrane protein 98	204	1282	2142	0.598506	836	1574	0.531131	6.01e-05	loss	8.38883e-05
gene23407	Chr10	70116194	70120194	4001	-	363658	Cct6b	chaperonin containing Tcp1, subunit 6B (zeta 2)	234	927	5375	0.172465	760	3335	0.227886	1.38e-09	gain	6.86984e-09
gene23408	Chr10	70116250	70120250	4001	+	497967	Zfp830	zinc finger protein 830	236	954	5415	0.176177	790	3366	0.2347	2.07e-10	gain	1.34059e-09
gene23412	Chr10	70218614	70222614	4001	-	282844	Rffl	ring finger and FYVE-like domain containing E3 ubiquitin protein ligase	260	1016	3545	0.286601	764	2244	0.340463	2.62e-05	gain	3.98246e-05
gene23418	Chr10	70341023	70345023	4001	-	303378	Slfn13	schlafen family member 13	208	807	2393	0.337234	904	2317	0.39016	0.000207722	gain	0.000252089
gene23422	Chr10	70368381	70372381	4001	+	303380	Slfn2	schlafen 2	74	422	1056	0.399621	517	1014	0.509862	1.08e-06	gain	2.44139e-06
gene23429	Chr10	70507720	70511720	4001	+	100912181	LOC100912181	NA	152	953	3191	0.298652	787	2129	0.369657	2.17e-07	gain	6.04547e-07
gene23438	Chr10	70742303	70746303	4001	-	81780	Ccl5	chemokine (C-C motif) ligand 5	94	1103	1342	0.821908	1042	1195	0.871967	0.000567815	gain	0.000620487
gene23453	Chr10	71276698	71280698	4001	+	84479	Synrg	synergin, gamma	200	927	2702	0.343079	688	2414	0.285004	1.35e-05	loss	2.22664e-05
gene23454	Chr10	71356887	71360887	4001	-	102552783	Ac1576	uncharacterized LOC102552783	102	840	2190	0.383562	640	1458	0.438957	0.000978693	gain	0.00100897
gene23465	Chr10	72151496	72155496	4001	-	360583	Dhrs11	dehydrogenase/reductase (SDR family) member 11	172	381	2878	0.132384	325	1695	0.19174	2.97e-07	gain	7.88825e-07
gene23479	Chr10	72754548	72758548	4001	+	363662	Bcas3	breast carcinoma amplified sequence 3	58	733	1049	0.698761	590	948	0.622363	0.000365099	loss	0.000419074
gene23481	Chr10	72949310	72953310	4001	+	363662	Bcas3	NA	138	646	2709	0.238464	463	1566	0.295658	6.75e-05	gain	9.23773e-05
gene23486	Chr10	73688954	73692954	4001	-	360589	Ints2	integrator complex subunit 2	172	888	3427	0.259119	617	1961	0.314635	2.34e-05	gain	3.60497e-05
gene23487	Chr10	73658470	73662470	4001	-	688126	LOC688126	NA	102	958	1355	0.707011	873	1141	0.765118	0.00108931	gain	0.00110879
gene23508	Chr10	74722025	74726025	4001	-	497976	Rad51c	RAD51 paralog C	234	1652	4618	0.357731	1372	3066	0.447489	6.32e-14	gain	9.70369e-13
gene23509	Chr10	74722552	74726552	4001	+	287603	Tex14	NA	228	1526	4502	0.33896	1208	2911	0.414978	2.45e-10	gain	1.54282e-09
gene23523	Chr10	75185507	75189507	4001	-	287613	Olr1521	olfactory receptor 1521	118	942	1420	0.66338	703	1186	0.592749	0.000247764	loss	0.000295952
gene23543	Chr10	76260962	76264962	4001	-	102557601	LOC102557601	NA	152	614	1817	0.33792	598	1443	0.414414	1.39e-05	gain	2.28023e-05
gene23574	Chr10	78210726	78214726	4001	+	100363423	LOC100363423	NA	120	476	980	0.485714	363	636	0.570755	0.000952788	gain	0.000985605
gene23593	Chr10	81861058	81865058	4001	-	102555690	LOC102555690	NA	120	473	2538	0.186367	329	1307	0.251721	5.89e-06	gain	1.08619e-05
gene23596	Chr10	81911689	81915689	4001	+	170842	Tob1	transducer of ErbB-2.1	316	417	2794	0.149248	423	2085	0.202878	2.25e-06	gain	4.64094e-06
gene23604	Chr10	82229737	82233737	4001	-	360605	Epn3	epsin 3	138	855	1617	0.528757	892	1488	0.599462	0.000103166	gain	0.000135035
gene23613	Chr10	82397485	82401485	4001	-	64134	Xylt2	xylosyltransferase II	250	886	2712	0.326696	660	1648	0.400485	2.01e-06	gain	4.20945e-06
gene23628	Chr10	82783892	82787892	4001	+	102557019	LOC102557019	NA	177	1179	1960	0.601531	976	1469	0.664398	0.000213515	gain	0.00025866
gene23646	Chr10	83330929	83334929	4001	-	59315	Nxph3	neurexophilin 3	377	802	2728	0.293988	666	1884	0.353503	3.23e-05	gain	4.79239e-05
gene23688	Chr10	84716824	84720824	4001	+	360611	Copz2	coatomer protein complex, subunit zeta 2	202	785	1769	0.443754	808	2064	0.391473	0.00115034	loss	0.00116613
gene23689	Chr10	84717319	84721319	4001	+	100314037	Mir152	microRNA mir-152	206	871	1856	0.469289	781	2039	0.383031	1.69e-07	loss	4.89276e-07
gene23708	Chr10	85220861	85224861	4001	-	50558	Npepps	aminopeptidase puromycin sensitive	318	702	3070	0.228664	543	1914	0.283699	2.2e-05	gain	3.42014e-05
gene23723	Chr10	85707568	85711568	4001	-	360613	Cwc25	CWC25 spliceosome-associated protein homolog (S. cerevisiae)	164	1387	3591	0.386243	855	1853	0.461414	2.78e-07	gain	7.44876e-07
gene23725	Chr10	85715786	85719786	4001	-	691189	LOC691189	NA	112	1358	1950	0.69641	1101	1467	0.750511	0.000579646	gain	0.0006319
gene23730	Chr10	85828175	85832175	4001	-	360615	Fbxo47	NA	163	632	2499	0.252901	527	1587	0.332073	1.73e-07	gain	4.9927e-07
gene23736	Chr10	85972777	85976777	4001	-	50688	Cacnb1	calcium channel, voltage-dependent, beta 1 subunit	254	683	1766	0.38675	533	1691	0.315198	1.84e-05	loss	2.9152e-05
gene23739	Chr10	86023573	86027573	4001	+	102548674	LOC102548674	NA	116	811	1040	0.779808	693	968	0.715909	0.00100971	loss	0.00103625
gene23756	Chr10	86562080	86566080	4001	+	287668	Lrrc3c	NA	184	929	2751	0.337695	848	2141	0.396077	3.93e-05	gain	5.6739e-05
gene23802	Chr10	87554616	87558616	4001	-	100361969	LOC100361969	NA	64	429	633	0.677725	515	636	0.809748	2.3e-07	gain	6.34939e-07
gene23841	Chr10	88225455	88229455	4001	+	287703	Eif1	eukaryotic translation initiation factor 1	240	396	3027	0.130823	288	1570	0.183439	5.27e-06	gain	9.85825e-06
gene23845	Chr10	88323524	88327524	4001	-	59101	Leprel4	leprecan-like 4	296	561	2678	0.209485	564	2093	0.26947	2.93e-06	gain	5.83651e-06
gene23846	Chr10	88324337	88328337	4001	+	360627	Fkbp10	FK506 binding protein 10	304	694	2793	0.248478	661	2186	0.302379	3.79e-05	gain	5.50376e-05
gene23847	Chr10	88354538	88358538	4001	-	360629	Nt5c3b	5-nucleotidase, cytosolic IIIB	234	716	2535	0.282446	686	1927	0.355994	4.66e-07	gain	1.16628e-06
gene23848	Chr10	88354652	88358652	4001	+	303533	Klhl10	kelch-like family member 10	240	716	2535	0.282446	686	1927	0.355994	4.66e-07	gain	1.16628e-06
gene23852	Chr10	88487993	88491993	4001	+	25275	Cnp	2,3-cyclic nucleotide 3 phosphodiesterase	212	1189	3071	0.38717	956	2029	0.471168	1.28e-08	gain	4.95501e-08
gene23859	Chr10	88643364	88647364	4001	-	287709	Rab5c	RAB5C, member RAS oncogene family	154	622	2232	0.278674	538	1518	0.354414	2.03e-06	gain	4.24483e-06
gene23868	Chr10	88977365	88981365	4001	+	360630	Naglu	NA	228	1368	4080	0.335294	1023	2628	0.389269	1.18e-05	gain	1.96164e-05
gene23870	Chr10	88990415	88994415	4001	+	287711	Coasy	CoA synthase	220	657	3791	0.173305	472	2027	0.232856	1.88e-07	gain	5.33545e-07
gene23875	Chr10	89067256	89071256	4001	+	680991	Tubg2	tubulin, gamma 2	178	907	1733	0.52337	634	1374	0.461426	0.000728877	loss	0.000778742
gene23880	Chr10	89165183	89169183	4001	+	58966	Ramp2	receptor (G protein-coupled) activity modifying protein 2	294	722	2084	0.346449	711	1648	0.431432	3.24e-07	gain	8.51435e-07
gene23883	Chr10	89185508	89189508	4001	-	103693430	LOC103693430	NA	148	753	1937	0.388745	463	1444	0.320637	6.74e-05	loss	9.22867e-05
gene23890	Chr10	89284009	89288009	4001	+	25634	G6pc	glucose-6-phosphatase, catalytic subunit	88	785	2049	0.383114	550	1215	0.452675	0.000138836	gain	0.000175981
gene23904	Chr10	89507727	89511727	4001	+	681314	LOC681314	NA	154	1104	3042	0.362919	1046	2170	0.482028	2.19e-16	gain	5.98527e-15
gene23905	Chr10	89509306	89513306	4001	+	103693455	LOC103693455	NA	178	1058	3668	0.288441	1020	2680	0.380597	1.95e-13	gain	2.76132e-12
gene23909	Chr10	89643974	89647974	4001	+	287727	Dhx8	DEAH (Asp-Glu-Ala-His) box polypeptide 8	170	579	3162	0.183112	545	2210	0.246606	6.95e-08	gain	2.20097e-07
gene23917	Chr10	89916308	89920308	4001	-	498003	Dusp3	dual specificity phosphatase 3	212	811	3660	0.221585	636	2112	0.301136	1.8e-10	gain	1.19114e-09
gene23918	Chr10	89916349	89920349	4001	+	498004	RGD1565533	RGD1565533	206	825	3643	0.226462	653	2108	0.309772	4.21e-11	gain	3.41422e-10
gene23927	Chr10	90094096	90098096	4001	-	303564	Tmem101	transmembrane protein 101	190	1156	3325	0.347669	758	2692	0.281575	1.42e-07	loss	4.20462e-07
gene23931	Chr10	90190607	90194607	4001	+	303566	LOC303566	E2F1-inducible gene	214	644	1916	0.336117	547	1186	0.461214	3.58e-11	gain	2.92938e-10
gene23954	Chr10	90721427	90725427	4001	+	102547555	LOC102547555	NA	146	570	1582	0.360303	485	1041	0.465898	2.13e-07	gain	5.95224e-07
gene23982	Chr10	91513427	91517427	4001	-	102548486	LOC102548486	NA	116	646	954	0.677149	670	897	0.746934	0.00104242	gain	0.00106542
gene23990	Chr10	91754081	91758081	4001	-	64154	Gosr2	golgi SNAP receptor complex member 2	188	926	3746	0.247197	798	2642	0.302044	2.64e-06	gain	5.32088e-06
gene23992	Chr10	91805937	91809937	4001	-	303586	Wnt9b	wingless-type MMTV integration site family, member 9B	250	712	2433	0.292643	649	1846	0.351571	6.31e-05	gain	8.74948e-05
gene24037	Chr10	94258148	94262148	4001	+	360645	Taco1	translational activator of mitochondrially encoded cytochrome c oxidase I	134	661	3434	0.192487	450	1821	0.247117	9.32e-06	gain	1.61009e-05
gene24040	Chr10	94382404	94386404	4001	-	303605	Strada	STE20-related kinase adaptor alpha	166	581	2135	0.272131	514	1588	0.323678	0.000762359	gain	0.000811027
gene24043	Chr10	94443503	94447503	4001	-	303608	Ftsj3	FtsJ homolog 3 (E. coli)	202	1228	5115	0.240078	1002	3211	0.312052	7.2e-12	gain	7.23441e-11
gene24044	Chr10	94443877	94447877	4001	+	81827	Psmc5	proteasome (prosome, macropain) 26S subunit, ATPase, 5	196	1123	4996	0.22478	868	3060	0.28366	1.31e-08	gain	5.03549e-08
gene24048	Chr10	94498591	94502591	4001	-	171055	Cd79b	Cd79b molecule, immunoglobulin-associated beta	90	808	967	0.835574	702	786	0.89313	0.000553211	gain	0.000606632
gene24056	Chr10	94911202	94915202	4001	-	29583	Pecam1	platelet/endothelial cell adhesion molecule 1	86	474	642	0.738318	550	673	0.817236	0.000732564	gain	0.000782069
gene24063	Chr10	95210111	95214111	4001	-	85245	Kpna2	karyopherin alpha 2	228	779	3241	0.240358	418	2249	0.18586	2.83e-06	loss	5.64966e-06
gene24064	Chr10	95223812	95227812	4001	+	100431154	Trnar-ccg	NA	200	743	3728	0.199303	475	1834	0.258997	1.24e-06	gain	2.74852e-06
gene24085	Chr10	97197347	97201347	4001	-	103693471	LOC103693471	NA	162	1373	2679	0.512505	754	1746	0.431844	4.17e-07	loss	1.05622e-06
gene24096	Chr10	97708905	97712905	4001	+	360650	Amz2	archaelysin family metallopeptidase 2	228	1458	3627	0.401985	1080	2060	0.524272	1.95e-17	gain	6.4209e-16
gene24098	Chr10	97756734	97760734	4001	-	303772	Slc16a6	solute carrier family 16, member 6	320	1780	4095	0.434676	1296	2601	0.49827	8.7e-07	gain	2.03223e-06
gene24103	Chr10	98122718	98126718	4001	-	287783	RGD1559578	RGD1559578	118	1369	2032	0.67372	919	1194	0.769682	2.03e-08	gain	7.50743e-08
gene24123	Chr10	101234891	101238891	4001	+	103693474	LOC103693474	NA	166	1247	2538	0.491332	1122	1872	0.599359	1.23e-11	gain	1.16458e-10
gene24145	Chr10	103306392	103310392	4001	+	303659	Kif19	kinesin family member 19	177	808	1802	0.448391	575	1716	0.335082	4.8e-11	loss	3.78052e-10
gene24157	Chr10	103617066	103621066	4001	-	690076	Cd300e	Cd300e molecule	110	1053	1561	0.674568	889	1213	0.732894	0.000991474	gain	0.0010206
gene24164	Chr10	103735050	103739050	4001	-	303669	Nat9	N-acetyltransferase 9 (GCN5-related, putative)	256	867	4679	0.185296	681	2656	0.256401	1.21e-11	gain	1.15627e-10
gene24165	Chr10	103735108	103739108	4001	+	303670	Tmem104	transmembrane protein 104	260	901	4739	0.190124	708	2706	0.261641	1.01e-11	gain	9.82324e-11
gene24170	Chr10	103846035	103850035	4001	-	303671	Fads6	fatty acid desaturase 6	230	1053	3651	0.288414	788	2298	0.342907	1.68e-05	gain	2.70403e-05
gene24175	Chr10	103932357	103936357	4001	+	360656	Cdr2l	NA	236	766	3323	0.230515	665	2340	0.284188	9.8e-06	gain	1.68026e-05
gene24182	Chr10	103982642	103986642	4001	+	287824	Trim47l	NA	166	1956	2529	0.773428	1749	2102	0.832065	1.36e-06	gain	2.99025e-06
gene24194	Chr10	104177523	104181523	4001	-	303676	Slc25a19	solute carrier family 25 (mitochondrial thiamine pyrophosphate carrier), member 19	198	1608	4209	0.382038	1169	2675	0.437009	1.08e-05	gain	1.822e-05
gene24207	Chr10	104520235	104524235	4001	-	100360679	LOC100360679	NA	270	1477	2355	0.627176	1407	2536	0.554811	7.17e-07	loss	1.70101e-06
gene24208	Chr10	104522000	104526000	4001	+	25724	Itgb4	integrin, beta 4	254	1372	2284	0.600701	1227	2427	0.505562	3.59e-10	loss	2.10999e-09
gene24211	Chr10	104580531	104584531	4001	+	360663	Unk	NA	252	1093	5882	0.185821	651	2718	0.239514	4.36e-08	gain	1.48023e-07
gene24212	Chr10	104626664	104630664	4001	-	192177	Unc13d	unc-13 homolog D (C. elegans)	164	1301	1881	0.691653	881	1452	0.606749	9.05e-07	loss	2.1032e-06
gene24259	Chr10	105626091	105630091	4001	-	170520	Cygb	cytoglobin	262	971	2203	0.440763	864	1738	0.497123	0.000504851	gain	0.000559739
gene24261	Chr10	105643694	105647694	4001	+	100912247	LOC100912247	NA	258	1287	5089	0.252898	1086	3408	0.318662	2.68e-10	gain	1.64965e-09
gene24291	Chr10	106881514	106885514	4001	-	688286	LOC688286	NA	228	1313	4268	0.307638	1072	2912	0.368132	2.91e-07	gain	7.73641e-07
gene24297	Chr10	107322355	107326355	4001	-	303700	Usp36	ubiquitin specific peptidase 36	270	845	5133	0.164621	578	2608	0.221626	6.72e-09	gain	2.78691e-08
gene24303	Chr10	107449391	107453391	4001	+	102548791	LOC102548791	NA	158	1379	3421	0.403099	917	1842	0.497828	2.7e-10	gain	1.65692e-09
gene24320	Chr10	108438524	108442524	4001	+	688292	Card14	NA	161	1731	2434	0.711175	1324	1739	0.761357	0.000346048	gain	0.000399894
gene24324	Chr10	108628763	108632763	4001	+	498029	Endov	NA	188	896	3301	0.271433	715	2108	0.339184	3.41e-07	gain	8.87574e-07
gene24363	Chr10	109725546	109729546	4001	-	360677	Fam195b	family with sequence similarity 195, member B	292	1117	3134	0.356414	592	2021	0.292924	4.31e-06	loss	8.24876e-06
gene24364	Chr10	109727019	109731019	4001	-	287881	Ppp1r27	protein phosphatase 1, regulatory subunit 27	318	1378	3193	0.431569	782	2066	0.378509	0.00016771	loss	0.000208058
gene24381	Chr10	109901920	109905920	4001	+	688319	Rac3	NA	360	1058	2021	0.523503	766	1289	0.594259	9.18e-05	gain	0.000121614
gene24382	Chr10	109907692	109911692	4001	-	171408	Dcxr	dicarbonyl L-xylulose reductase	184	628	3975	0.157987	540	2465	0.219067	3.89e-09	gain	1.72868e-08
gene24401	Chr10	110404377	110408377	4001	-	303749	Ogfod3	2-oxoglutarate and iron-dependent oxygenase domain containing 3	222	847	3692	0.229415	707	2198	0.321656	2.11e-13	gain	2.97249e-12
gene24402	Chr10	110404450	110408450	4001	+	100216475	Hexdc	hexosaminidase (glycosyl hydrolase family 20, catalytic domain) containing	224	879	3732	0.235531	739	2235	0.330649	3.59e-14	gain	5.77145e-13
gene24417	Chr10	111048851	111052851	4001	+	102551882	LOC102551882	NA	104	982	1379	0.71211	747	909	0.821782	6.68e-09	gain	2.77453e-08
gene24420	Chr10	111122571	111126571	4001	+	102551980	LOC102551980	NA	90	464	1384	0.33526	400	969	0.412797	0.000163483	gain	0.000203368
gene24454	Chr11	1816942	1820942	4001	-	304176	MGC95208	similar to 4930453N24Rik protein	160	789	3345	0.235874	470	1638	0.286935	0.000146236	gain	0.000184092
gene24468	Chr11	3117505	3121505	4001	+	498038	Vgll3	NA	236	605	1836	0.329521	565	2267	0.249228	5.61e-08	loss	1.83838e-07
gene24531	Chr11	17128784	17132784	4001	-	102549227	LOC102549227	NA	300	637	2204	0.28902	575	1464	0.39276	4.7e-10	gain	2.69289e-09
gene24575	Chr11	27002335	27006335	4001	+	288309	N6amt1	N-6 adenine-specific DNA methyltransferase 1 (putative)	156	924	3513	0.263023	669	1777	0.376477	1.03e-15	gain	2.32644e-14
gene24579	Chr11	27139881	27143881	4001	-	288305	Cct8	chaperonin containing Tcp1, subunit 8 (theta)	188	891	3920	0.227296	648	2107	0.307546	1.16e-10	gain	8.10813e-10
gene24580	Chr11	27139753	27143753	4001	+	103693535	LOC103693535	NA	190	913	3947	0.231315	681	2145	0.317483	4.66e-12	gain	4.95556e-11
gene24609	Chr11	28737165	28741165	4001	+	501765	Krtap13-2	keratin associated protein 13-2	60	608	783	0.776501	585	687	0.851528	0.000276864	gain	0.000326291
gene24656	Chr11	30891262	30895262	4001	-	288272	Mis18a	MIS18 kinetochore protein A	228	856	3678	0.232735	687	2423	0.283533	1.55e-05	gain	2.52002e-05
gene24657	Chr11	30891306	30895306	4001	+	100911990	LOC100911990	NA	230	890	3712	0.239763	712	2448	0.29085	1.39e-05	gain	2.28023e-05
gene24690	Chr11	32448508	32452508	4001	+	100174909	Smim11	small integral membrane protein 11	156	1098	3385	0.324372	795	2029	0.391819	1.23e-06	gain	2.73078e-06
gene24703	Chr11	33568256	33572256	4001	+	100314132	Mir802	microRNA 802	154	1276	2597	0.491336	1098	1988	0.552314	6.11e-05	gain	8.49803e-05
gene24721	Chr11	34140813	34144813	4001	-	304073	Cldn14	claudin 14	112	316	2038	0.155054	283	1229	0.230269	3.24e-07	gain	8.51435e-07
gene24724	Chr11	34535870	34539870	4001	-	288240	Hlcs	NA	234	1014	4900	0.206939	777	2493	0.311673	7.48e-21	gain	4.6461e-19
gene24750	Chr11	36544806	36548806	4001	-	498065	Lca5l	Leber congenital amaurosis 5-like	228	1521	4446	0.342105	1177	2978	0.395232	6.01e-06	gain	1.10385e-05
gene24772	Chr11	38425308	38429308	4001	-	103693527	LOC103693527	NA	66	720	937	0.76841	486	714	0.680672	0.000112923	loss	0.000146752
gene24817	Chr11	42856467	42860467	4001	+	363760	Arl6	ADP-ribosylation factor-like 6	158	614	3114	0.197174	495	1990	0.248744	2.41e-05	gain	3.69614e-05
gene24860	Chr11	44047648	44051648	4001	-	304024	Cpox	coproporphyrinogen oxidase	234	777	4871	0.159516	662	2497	0.265118	2.71e-24	gain	3.70322e-22
gene24871	Chr11	44874892	44878892	4001	+	102554795	LOC102554795	NA	146	566	1234	0.458671	559	1058	0.528355	0.000961136	gain	0.000992738
gene24878	Chr11	45399392	45403392	4001	+	304019	Tbc1d23	NA	132	660	2570	0.256809	548	1666	0.328932	9.94e-07	gain	2.27712e-06
gene24908	Chr11	47045342	47049342	4001	+	304012	Trmt10c	tRNA methyltransferase 10 homolog C (S. cerevisiae)	200	1040	5271	0.197306	808	3165	0.255292	3e-09	gain	1.38731e-08
gene24932	Chr11	52544215	52548215	4001	+	100909405	LOC100909405	NA	174	1144	3551	0.322163	908	2325	0.390538	2.44e-07	gain	6.66852e-07
gene24941	Chr11	53729779	53733779	4001	-	303968	Ift57	intraflagellar transport 57	184	606	2894	0.209399	499	1697	0.294048	7.67e-10	gain	4.11829e-09
gene24954	Chr11	55042581	55046581	4001	-	360712	Morc1	MORC family CW-type zinc finger 1	98	1068	1345	0.794052	998	1350	0.739259	0.00091263	loss	0.000948733
gene24994	Chr11	60369729	60373729	4001	+	24560	Cd200	Cd200 molecule	168	1159	1868	0.62045	960	2000	0.48	5.33e-17	loss	1.63673e-15
gene25029	Chr11	62578983	62582983	4001	+	360717	Gramd1c	NA	174	620	2763	0.224394	602	2015	0.298759	2.64e-08	gain	9.40694e-08
gene25041	Chr11	64520008	64524008	4001	+	303924	Upk1b	uroplakin 1B	166	1250	1790	0.698324	1374	1809	0.759536	5.19e-05	gain	7.3228e-05
gene25050	Chr11	64859772	64863772	4001	+	25371	Adprh	ADP-ribosylarginine hydrolase	224	1541	4310	0.357541	1098	2540	0.432283	4.13e-09	gain	1.8176e-08
gene25051	Chr11	64880025	64884025	4001	+	85311	Pla1a	phospholipase A1 member A	172	1647	3097	0.531805	1313	2157	0.608716	1.05e-07	gain	3.1956e-07
gene25055	Chr11	65020100	65024100	4001	+	84385	Nr1i2	nuclear receptor subfamily 1, group I, member 2	110	552	2625	0.210286	494	1626	0.303813	6.56e-11	gain	4.95262e-10
gene25058	Chr11	65247286	65251286	4001	+	102546329	LOC102546329	NA	110	1006	1802	0.558269	972	1533	0.634051	1.58e-05	gain	2.56269e-05
gene25072	Chr11	66076669	66080669	4001	-	360720	Rabl3	RAB, member of RAS oncogene family-like 3	156	692	4290	0.161305	562	2249	0.249889	4.88e-16	gain	1.21246e-14
gene25073	Chr11	66076101	66080101	4001	+	303918	Gtf2e1	general transcription factor IIE, polypeptide 1 (alpha subunit)	158	660	4349	0.151759	568	2321	0.244722	1.73e-18	gain	7.62595e-17
gene25081	Chr11	66757402	66761402	4001	-	288077	Hcls1	hematopoietic cell specific Lyn substrate 1	88	1187	1500	0.791333	1010	1378	0.732946	0.000310487	loss	0.000362943
gene25116	Chr11	68196709	68200709	4001	+	303902	Dirc2	disrupted in renal carcinoma 2	302	723	5306	0.136261	662	3429	0.193059	1.83e-11	gain	1.65062e-10
gene25127	Chr11	69314823	69318823	4001	-	288054	Ccdc14	NA	186	1009	3600	0.280278	826	2361	0.349852	5.16e-08	gain	1.71352e-07
gene25129	Chr11	69314788	69318788	4001	+	102549022	LOC102549022	NA	186	1009	3600	0.280278	826	2361	0.349852	5.16e-08	gain	1.71352e-07
gene25139	Chr11	70616337	70620337	4001	-	58820	Zfp148	zinc finger protein 148	304	474	2343	0.202305	329	1231	0.267262	2.13e-05	gain	3.32455e-05
gene25140	Chr11	70616457	70620457	4001	+	102552520	LOC102552520	NA	304	474	2343	0.202305	329	1231	0.267262	2.13e-05	gain	3.32455e-05
gene25148	Chr11	71148503	71152503	4001	+	303885	RGD1305422	NA	150	1105	2685	0.411546	903	1944	0.464506	0.000397331	gain	0.000451708
gene25160	Chr11	71599662	71603662	4001	-	498095	Tctex1d2	Tctex1 domain containing 2	162	1094	3658	0.299071	809	1987	0.407146	6.76e-15	gain	1.23994e-13
gene25166	Chr11	71794258	71798258	4001	-	498097	Wdr53	WD repeat domain 53	282	589	2552	0.230799	531	1748	0.303776	2.89e-07	gain	7.69822e-07
gene25167	Chr11	71793977	71797977	4001	+	288042	Fbxo45	NA	282	572	2534	0.22573	522	1737	0.300518	1.37e-07	gain	4.06537e-07
gene25176	Chr11	72116230	72120230	4001	-	102549772	LOC102549772	uncharacterized LOC102549772	114	968	1346	0.719168	751	1140	0.658772	0.00126223	loss	0.00126593
gene25209	Chr11	74055374	74059374	4001	+	303861	Cpn2	carboxypeptidase N, polypeptide 2	132	896	2661	0.336716	670	1671	0.400958	3.09e-05	gain	4.61726e-05
gene25225	Chr11	75312478	75316478	4001	+	690476	LOC690476	NA	166	1630	1970	0.827411	1353	1788	0.756711	2.58e-07	loss	7.00909e-07
gene25229	Chr11	76425890	76429890	4001	-	102549362	LOC102549362	NA	186	1349	3039	0.443896	1194	2215	0.539052	7.92e-11	gain	5.89792e-10
gene25238	Chr11	77591207	77595207	4001	-	25466	Il1rap	interleukin 1 receptor accessory protein	222	1060	4051	0.261664	891	2702	0.329756	7.7e-09	gain	3.11764e-08
gene25269	Chr11	80120842	80124842	4001	-	102553356	LOC102553356	NA	86	444	1112	0.399281	514	1045	0.491866	2.65e-05	gain	4.01466e-05
gene25289	Chr11	81408370	81412370	4001	-	103690778	LOC103690778	NA	130	1881	3183	0.590952	1754	2659	0.659646	1.96e-07	gain	5.55096e-07
gene25291	Chr11	81442466	81446466	4001	-	288001	Kng1l1	kininogen 1-like 1	80	671	2574	0.260684	511	1372	0.372449	4.84e-12	gain	5.12702e-11
gene25295	Chr11	81552941	81556941	4001	+	102551949	LOC102551949	NA	52	235	1056	0.222538	175	591	0.296108	0.00109596	gain	0.00111514
gene25299	Chr11	81705676	81709676	4001	-	102552172	LOC102552172	NA	126	818	2326	0.351677	769	1704	0.451291	9.93e-10	gain	5.16464e-09
gene25300	Chr11	81715594	81719594	4001	-	25373	Ahsg	alpha-2-HS-glycoprotein	108	352	2389	0.147342	310	1508	0.20557	6.06e-06	gain	1.1108e-05
gene25328	Chr11	83046431	83050431	4001	+	498107	RGD1562339	NA	358	951	3466	0.27438	1010	3017	0.33477	3.68e-07	gain	9.46137e-07
gene25329	Chr11	83321589	83325589	4001	-	287990	Vps8	NA	212	900	3183	0.282752	694	1904	0.364496	6.66e-09	gain	2.77044e-08
gene25339	Chr11	83865543	83869543	4001	-	117275	Chrd	chordin	332	697	2325	0.299785	369	1614	0.228625	1.51e-06	loss	3.25974e-06
gene25345	Chr11	83942725	83946725	4001	-	287984	Psmd2	proteasome (prosome, macropain) 26S subunit, non-ATPase, 2	162	1204	3375	0.356741	875	2094	0.417861	1.14e-05	gain	1.90674e-05
gene25346	Chr11	83942833	83946833	4001	+	102551589	LOC102551589	NA	170	1366	3601	0.379339	974	2220	0.438739	1.35e-05	gain	2.22664e-05
gene25354	Chr11	84035938	84039938	4001	-	287982	Abcf3	ATP-binding cassette, subfamily F (GCN20), member 3	228	1285	5045	0.254708	871	2724	0.31975	5.81e-09	gain	2.46182e-08
gene25355	Chr11	84037287	84041287	4001	+	102551795	LOC102551795	NA	192	978	4539	0.215466	750	2443	0.307	1.33e-15	gain	2.86111e-14
gene25356	Chr11	84045542	84049542	4001	-	116563	Ap2m1	adaptor-related protein complex 2, mu 1 subunit	144	1367	1989	0.68728	804	1360	0.591176	4.53e-08	loss	1.52657e-07
gene25369	Chr11	84515368	84519368	4001	+	287979	Parl	presenilin associated, rhomboid-like	164	861	3078	0.279727	791	2262	0.349691	1.67e-07	gain	4.85544e-07
gene25370	Chr11	84641674	84645674	4001	-	303803	Klhl24	kelch-like family member 24	234	692	3027	0.228609	446	1529	0.291694	7.35e-06	gain	1.3112e-05
gene25405	Chr11	86301663	86305663	4001	-	498122	LOC498122	similar to CG15908-PA	180	1337	3057	0.437357	1137	2142	0.530812	2.12e-10	gain	1.3665e-09
gene25416	Chr11	86791791	86795791	4001	-	303798	Arvcf	armadillo repeat gene deleted in velo-cardio-facial syndrome	240	845	3204	0.263733	583	1694	0.344156	2.11e-08	gain	7.77174e-08
gene25417	Chr11	86791961	86795961	4001	+	360738	Tango2	transport and golgi organization 2 homolog (Drosophila)	236	783	3127	0.2504	546	1653	0.330309	2.26e-08	gain	8.20263e-08
gene25424	Chr11	86918843	86922843	4001	-	498115	RGD1563782	NA	120	1180	1662	0.709988	1086	1402	0.774608	6.94e-05	gain	9.45986e-05
gene25428	Chr11	87056482	87060482	4001	+	680409	Prodh	proline dehydrogenase (oxidase) 1	208	989	4359	0.226887	722	2476	0.291599	1.59e-08	gain	5.9527e-08
gene25435	Chr11	87222373	87226373	4001	+	360741	Dgcr14	DiGeorge syndrome critical region gene 14	178	1153	3588	0.321349	875	2298	0.380766	5.67e-06	gain	1.05272e-05
gene25443	Chr11	87379641	87383641	4001	+	360745	Lztr1	leucine-zipper-like transcription regulator 1	172	785	3326	0.236019	619	2015	0.307196	4.5e-08	gain	1.51833e-07
gene25465	Chr11	87976215	87980215	4001	-	680867	Tmem191c	NA	236	1331	2781	0.478605	1224	2288	0.534965	9.13e-05	gain	0.000121186
gene25472	Chr11	88120271	88124271	4001	+	680945	Sdf2l1	stromal cell-derived factor 2-like 1	244	841	4164	0.201969	667	2339	0.285165	5.74e-13	gain	7.36499e-12
gene25477	Chr11	88183993	88187993	4001	-	100360867	Ypel1	NA	270	1632	4013	0.406678	1351	2936	0.46015	1.47e-05	gain	2.39995e-05
gene25498	Chr11	88946972	88950972	4001	+	683148	LOC683148	NA	66	514	926	0.555076	489	708	0.690678	7.01e-08	gain	2.21228e-07
gene25499	Chr11	89006008	89010008	4001	+	25695	Cebpd	CCAAT/enhancer binding protein (C/EBP), delta	372	1072	7046	0.152143	925	4521	0.204601	5.38e-12	gain	5.61204e-11
gene25500	Chr11	89258356	89262356	4001	-	498119	Spidr	scaffolding protein involved in DNA repair	142	637	2243	0.283995	483	1411	0.34231	0.000268651	gain	0.000317846
gene25501	Chr11	89274513	89278513	4001	+	287929	Mzt2b	mitotic spindle organizing protein 2B	176	643	3614	0.177919	511	2229	0.229251	4.11e-06	gain	7.92146e-06
gene25508	Chr11	89686058	89690058	4001	-	501788	RGD1560337	NA	104	703	900	0.781111	638	934	0.683084	4.96e-06	loss	9.36166e-06
gene25528	Chr12	568881	572881	4001	-	103690809	LOC103690809	NA	340	329	2023	0.16263	204	886	0.230248	2.88e-05	gain	4.33189e-05
gene25534	Chr12	940974	944974	4001	+	83504	Kl	Klotho	300	950	2609	0.364124	683	2206	0.30961	9.42e-05	loss	0.000124552
gene25549	Chr12	2005516	2009516	4001	-	288369	Pex11g	peroxisomal biogenesis factor 11 gamma	164	1181	2815	0.419538	947	1910	0.495812	6.12e-07	gain	1.48543e-06
gene25574	Chr12	2538541	2542541	4001	-	304204	Snapc2	small nuclear RNA activating complex, polypeptide 2	172	747	2487	0.300362	387	1058	0.365784	0.000192096	gain	0.000235004
gene25577	Chr12	2566414	2570414	4001	-	304203	Lrrc8e	leucine rich repeat containing 8 family, member E	136	510	811	0.628853	553	776	0.712629	0.000471018	gain	0.000524997
gene25616	Chr12	4168145	4172145	4001	+	288386	RGD1559710	NA	42	296	381	0.776903	288	432	0.666667	0.000619633	loss	0.000669966
gene25628	Chr12	5822260	5826260	4001	-	304244	Fry	furry homolog (Drosophila)	152	323	1179	0.273961	373	1012	0.368577	4.91e-06	gain	9.27369e-06
gene25634	Chr12	6032093	6036093	4001	+	102549550	LOC102549550	NA	158	1573	2283	0.689006	1624	2026	0.801579	6.19e-16	gain	1.48397e-14
gene25650	Chr12	6776871	6780871	4001	+	102551624	LOC102551624	NA	166	1146	2069	0.553891	910	1879	0.4843	1.96e-05	loss	3.08209e-05
gene25675	Chr12	7771248	7775248	4001	+	103690998	LOC103690998	NA	188	1819	2521	0.721539	1382	1768	0.781674	1.36e-05	gain	2.23774e-05
gene25687	Chr12	9329904	9333904	4001	-	360760	Pan3	NA	442	499	4202	0.118753	354	2075	0.170602	9.59e-08	gain	2.94158e-07
gene25700	Chr12	9862791	9866791	4001	-	246299	Gtf3a	general transcription factor III A	218	1478	4180	0.353589	761	2523	0.301625	2.06e-05	loss	3.22635e-05
gene25709	Chr12	10572168	10576168	4001	+	304271	Rnf6	ring finger protein (C3H2C3 type) 6	156	549	3446	0.159315	328	1478	0.221922	5.73e-07	gain	1.40828e-06
gene25711	Chr12	10634294	10638294	4001	+	252931	Cyp3a18	cytochrome P450, family 3, subfamily a, polypeptide 18	38	215	870	0.247126	231	677	0.341211	7.82e-05	gain	0.000105385
gene25733	Chr12	11292084	11296084	4001	-	81824	Arpc1a	actin related protein 2/3 complex, subunit 1A	190	866	2229	0.388515	684	1405	0.486833	2.12e-08	gain	7.78758e-08
gene25763	Chr12	12780078	12784078	4001	-	27137	Eif2ak1	eukaryotic translation initiation factor 2 alpha kinase 1	210	915	4594	0.199173	801	3091	0.259139	3.48e-09	gain	1.57204e-08
gene25776	Chr12	13255489	13259489	4001	-	288484	Grid2ip	glutamate receptor, ionotropic, delta 2 (Grid2) interacting protein	132	886	1225	0.723265	680	1063	0.639699	3.26e-05	loss	4.82904e-05
gene25777	Chr12	13258451	13262451	4001	+	102555005	LOC102555005	NA	118	1208	2084	0.579655	950	1471	0.645819	9.32e-05	gain	0.000123289
gene25779	Chr12	13297603	13301603	4001	+	683674	LOC683674	NA	294	1161	4150	0.279759	992	2671	0.371396	4.11e-14	gain	6.49285e-13
gene25798	Chr12	14090541	14094541	4001	+	304299	Radil	Ras association and DIL domains	268	708	2249	0.314807	583	2203	0.264639	0.000287165	loss	0.000337122
gene25799	Chr12	14110426	14114426	4001	+	304300	Papolb	poly (A) polymerase beta (testis specific)	212	1457	2259	0.644976	1182	2018	0.585728	9.49e-05	loss	0.000125175
gene25800	Chr12	14174061	14178061	4001	-	641386	Ap5z1	adaptor-related protein complex 5, zeta 1 subunit	194	981	3324	0.295126	779	2204	0.353448	9.62e-06	gain	1.65563e-05
gene25813	Chr12	15888202	15892202	4001	+	81663	Gna12	guanine nucleotide binding protein (G protein) alpha 12	330	869	4409	0.197097	635	2448	0.259395	1.28e-08	gain	4.95501e-08
gene25815	Chr12	16026534	16030534	4001	-	498150	Brat1	NA	228	905	4545	0.19912	695	2635	0.263757	1.72e-09	gain	8.46984e-09
gene25817	Chr12	16082077	16086077	4001	+	304315	Ttyh3	tweety family member 3	250	1250	3321	0.376393	927	2142	0.432773	5.07e-05	gain	7.17572e-05
gene25820	Chr12	16216394	16220394	4001	-	304322	Chst12	carbohydrate (chondroitin 4) sulfotransferase 12	206	1467	3432	0.427448	1040	2791	0.372626	1.98e-05	loss	3.11175e-05
gene25823	Chr12	16338922	16342922	4001	+	288504	Snx8	sorting nexin 8	218	913	3691	0.247358	782	2530	0.309091	2.56e-07	gain	6.96167e-07
gene25838	Chr12	17275635	17279635	4001	+	498154	LOC498154	hypothetical protein LOC498154	174	659	2342	0.281383	500	1503	0.332668	0.000848397	gain	0.000891796
gene25840	Chr12	17331462	17335462	4001	-	102546864	LOC102546864	NA	170	1208	1589	0.760227	1020	1227	0.831296	7.85e-06	gain	1.38948e-05
gene25843	Chr12	17385879	17389879	4001	-	288517	Cyp2w1	NA	190	1568	1915	0.818799	793	1033	0.767667	0.00103436	loss	0.00105877
gene25846	Chr12	17486396	17490396	4001	-	288518	Get4	golgi to ER traffic protein 4 homolog (S. cerevisiae)	112	1146	2290	0.500437	874	1533	0.570124	3.43e-05	gain	5.0426e-05
gene25853	Chr12	17874435	17878435	4001	-	498155	LOC498155	LRRGT00167	86	860	1224	0.702614	823	1076	0.76487	0.000849688	gain	0.000892123
gene25858	Chr12	18137420	18141420	4001	-	304336	RGD1566386	similar to Hypothetical protein A430033K04	136	626	2564	0.24415	448	1430	0.313287	5.09e-06	gain	9.58716e-06
gene25882	Chr12	18514866	18518866	4001	+	288525	Dhrsx	dehydrogenase/reductase (SDR family) X-linked	252	684	3467	0.197289	399	1607	0.248289	6.04e-05	gain	8.41781e-05
gene25883	Chr12	18525036	18529036	4001	-	246281	Asmt	acetylserotonin O-methyltransferase	338	3077	3327	0.924857	1997	2314	0.863008	6.95e-13	loss	8.79368e-12
gene25884	Chr12	18529780	18533780	4001	-	288526	Akap17a	A kinase (PRKA) anchor protein 17A	512	1112	10430	0.106616	686	4124	0.166343	3.63e-20	gain	2.11081e-18
gene25919	Chr12	19483220	19487220	4001	+	680837	LOC680837	NA	198	1017	1223	0.831562	993	1296	0.766204	6.37e-05	loss	8.81479e-05
gene25925	Chr12	19580185	19584185	4001	-	288545	RGD1305455	similar to hypothetical protein FLJ10925	248	1192	3276	0.363858	952	1880	0.506383	1.42e-21	gain	9.70215e-20
gene25926	Chr12	19590440	19594440	4001	-	498166	Gal3st4	galactose-3-O-sulfotransferase 4	146	623	1363	0.45708	567	1042	0.544146	3.86e-05	gain	5.5876e-05
gene25928	Chr12	19597736	19601736	4001	+	114522	Stag3	stromal antigen 3	216	700	1996	0.350701	472	1597	0.295554	0.000559836	loss	0.000612748
gene25929	Chr12	19670092	19674092	4001	+	102551436	LOC102551436	NA	144	482	713	0.676017	478	613	0.779772	3.91e-05	gain	5.65099e-05
gene26006	Chr12	22080041	22084041	4001	+	304375	Agfg2	ArfGAP with FG repeats 2	240	617	3537	0.174442	398	1708	0.233021	1.48e-06	gain	3.20257e-06
gene26008	Chr12	22124671	22128671	4001	-	288559	Sap25	NA	142	1224	1623	0.754159	841	1216	0.691612	0.000289999	loss	0.000340012
gene26011	Chr12	22151995	22155995	4001	+	29569	Pcolce	procollagen C-endopeptidase enhancer	142	1021	1633	0.62523	855	1229	0.695688	0.000125752	gain	0.000161884
gene26019	Chr12	22257713	22261713	4001	+	288564	Pop7	processing of precursor 7, ribonuclease P/MRP subunit (S. cerevisiae)	221	1366	5004	0.272982	934	2564	0.364275	1.03e-14	gain	1.81612e-13
gene26023	Chr12	22432701	22436701	4001	-	103691283	LOC103691283	NA	228	1202	4163	0.288734	845	2486	0.339903	2.22e-05	gain	3.44927e-05
gene26024	Chr12	22432845	22436845	4001	+	171443	Slc12a9	solute carrier family 12 (potassium/chloride transporters), member 9	228	1209	4164	0.290346	856	2492	0.343499	1.06e-05	gain	1.79269e-05
gene26025	Chr12	22449596	22453596	4001	+	686323	Trip6	thyroid hormone receptor interactor 6	210	1530	2617	0.584639	1218	1858	0.655544	3.13e-06	gain	6.18085e-06
gene26027	Chr12	22470283	22474283	4001	-	102550903	LOC102550903	NA	278	720	3230	0.22291	532	1870	0.284492	2.33e-06	gain	4.77353e-06
gene26038	Chr12	22708784	22712784	4001	-	685560	LOC685560	NA	170	1013	1625	0.623385	1039	1517	0.684904	0.00036354	gain	0.00041746
gene26039	Chr12	22724982	22728982	4001	-	288583	Plod3	procollagen-lysine, 2-oxoglutarate 5-dioxygenase 3	288	874	4755	0.183807	671	2766	0.242589	7.3e-09	gain	2.9822e-08
gene26041	Chr12	22724643	22728643	4001	+	100360077	Znhit1	zinc finger, HIT-type containing 1	292	786	4659	0.168706	623	2706	0.230229	8.23e-10	gain	4.40168e-09
gene26050	Chr12	23512987	23516987	4001	+	498171	Prkrip1	Prkr interacting protein 1 (IL11 inducible)	166	746	2675	0.278879	543	1496	0.362968	6.98e-08	gain	2.20536e-07
gene26084	Chr12	24649342	24653342	4001	+	687208	Vps37d	vacuolar protein sorting 37 homolog D (S. cerevisiae)	300	976	2192	0.445255	705	1861	0.378829	3.11e-05	loss	4.64207e-05
gene26091	Chr12	24759210	24763210	4001	+	304407	Cldn4	claudin 4	200	621	2566	0.242011	588	1962	0.299694	2.52e-05	gain	3.84973e-05
gene26097	Chr12	25034630	25038630	4001	+	65172	Limk1	LIM domain kinase 1	330	976	3262	0.299203	686	1895	0.362005	7.28e-06	gain	1.29956e-05
gene26099	Chr12	25112104	25116104	4001	+	317676	Lat2	linker for activation of T cells family, member 2	146	1153	1635	0.705199	732	1176	0.622449	8.88e-06	loss	1.54285e-05
gene26101	Chr12	25148352	25152352	4001	-	102553558	LOC102553558	NA	126	1050	2127	0.493653	506	1261	0.401269	4.73e-07	loss	1.18164e-06
gene26105	Chr12	25262023	25266023	4001	+	246770	Gtf2ird1	GTF2I repeat domain containing 1	210	817	2410	0.339004	604	1535	0.393485	0.000634873	gain	0.000683921
gene26107	Chr12	25408804	25412804	4001	+	353256	Gtf2i	general transcription factor II I	406	472	4679	0.100876	433	2846	0.152143	3.94e-10	gain	2.29107e-09
gene26112	Chr12	25636806	25640806	4001	-	304410	Gatsl2	GATS protein-like 2	250	220	1528	0.143979	261	1119	0.233244	1.98e-08	gain	7.34239e-08
gene26124	Chr12	28380331	28384331	4001	+	288611	Wbscr17	Williams-Beuren syndrome chromosome region 17	380	642	3402	0.188713	696	2906	0.239504	2.14e-06	gain	4.44424e-06
gene26133	Chr12	29917240	29921240	4001	-	304423	Tyw1	tRNA-yW synthesizing protein 1 homolog (S. cerevisiae)	148	1155	3643	0.317046	851	2159	0.394164	1.1e-08	gain	4.30702e-08
gene26135	Chr12	29919443	29923443	4001	+	288615	Sbds	Shwachman-Bodian-Diamond syndrome	202	1259	5435	0.231647	867	2959	0.293004	3.99e-09	gain	1.75882e-08
gene26144	Chr12	30200066	30204066	4001	+	24434	Gusb	glucuronidase, beta	174	976	3220	0.303106	770	2158	0.356812	5.77e-05	gain	8.07445e-05
gene26147	Chr12	30312520	30316520	4001	-	288622	Zbed5	zinc finger, BED-type containing 5	180	1509	4226	0.357075	887	2120	0.418396	4.42e-06	gain	8.43566e-06
gene26153	Chr12	30499813	30503813	4001	-	288620	Cct6a	chaperonin containing Tcp1, subunit 6A (zeta 1)	240	1664	7093	0.234597	1084	3440	0.315116	8.12e-17	gain	2.37052e-15
gene26155	Chr12	30564080	30568080	4001	-	498174	Gbas	glioblastoma amplified sequence	246	907	2945	0.30798	654	1796	0.364143	0.0001017	gain	0.000133307
gene26212	Chr12	37396233	37400233	4001	-	116455	Atp6v0a2	ATPase, H+ transporting, lysosomal V0 subunit A2	226	1187	4051	0.293014	747	2153	0.346958	2.14e-05	gain	3.33445e-05
gene26230	Chr12	37908439	37912439	4001	-	288657	Ogfod2	2-oxoglutarate and iron-dependent oxygenase domain containing 2	286	1409	5760	0.244618	942	3081	0.305745	3.63e-09	gain	1.63171e-08
gene26231	Chr12	37908557	37912557	4001	+	103691351	LOC103691351	NA	284	1380	5735	0.240628	942	3078	0.306043	2.58e-10	gain	1.60618e-09
gene26254	Chr12	38779598	38783598	4001	-	304498	Wdr66	NA	154	1075	1983	0.542108	975	1621	0.601481	0.000432509	gain	0.00048684
gene26261	Chr12	38914237	38918237	4001	-	690137	Tmem120b	transmembrane protein 120B	142	679	831	0.817088	586	661	0.886536	0.000247728	gain	0.000295952
gene26265	Chr12	38993570	38997570	4001	-	304496	Orai1	ORAI calcium release-activated calcium modulator 1	360	750	3539	0.211924	525	1919	0.27358	8.13e-07	gain	1.9056e-06
gene26266	Chr12	38993483	38997483	4001	+	103693648	LOC103693648	NA	358	764	3570	0.214006	530	1930	0.274611	1.26e-06	gain	2.78607e-06
gene26272	Chr12	39251409	39255409	4001	+	83506	Camkk2	calcium/calmodulin-dependent protein kinase kinase 2, beta	370	485	1175	0.412766	225	851	0.264395	3.08e-11	loss	2.5821e-10
gene26274	Chr12	39323673	39327673	4001	-	29659	P2rx4	purinergic receptor P2X, ligand-gated ion channel 4	258	2141	3975	0.538616	1585	2455	0.645621	6.35e-16	gain	1.50909e-14
gene26281	Chr12	39665817	39669817	4001	-	288669	Arpc3	actin related protein 2/3 complex, subunit 3	180	1194	3118	0.382938	796	1838	0.433079	0.000606672	gain	0.000657168
gene26285	Chr12	39697127	39701127	4001	-	288666	Vps29	vacuolar protein sorting 29 homolog (S. cerevisiae)	288	1503	5826	0.257981	946	2905	0.325645	2.89e-10	gain	1.7513e-09
gene26286	Chr12	39697140	39701140	4001	+	363924	Rad9b	RAD9 homolog B (S. pombe)	288	1503	5826	0.257981	946	2905	0.325645	2.89e-10	gain	1.7513e-09
gene26294	Chr12	39957065	39961065	4001	-	363925	Myl2	myosin, light chain 2, regulatory, cardiac, slow	142	928	1238	0.749596	729	1063	0.685795	0.000834552	loss	0.000879272
gene26312	Chr12	40859034	40863034	4001	-	304503	Hectd4	NA	306	948	3311	0.286318	753	2101	0.358401	9.7e-08	gain	2.96866e-07
gene26337	Chr12	41598005	41602005	4001	+	246120	Plbd2	phospholipase B domain containing 2	176	872	2667	0.326959	591	1445	0.408997	4.45e-07	gain	1.11885e-06
gene26338	Chr12	41625741	41629741	4001	-	25044	Sds	serine dehydratase	176	1498	2671	0.560839	985	1609	0.612181	0.00101706	gain	0.00104301
gene26348	Chr12	42493167	42497167	4001	-	353305	Tbx3	T-box 3	396	903	4522	0.19969	931	3713	0.250741	1.07e-07	gain	3.25285e-07
gene26358	Chr12	43751371	43755371	4001	+	102553129	LOC102553129	NA	144	1095	1392	0.786638	1116	1310	0.851908	1.75e-05	gain	2.8002e-05
gene26371	Chr12	44960679	44964679	4001	-	288692	Wsb2	WD repeat and SOCS box-containing 2	384	606	2420	0.250413	614	1782	0.344557	2.41e-10	gain	1.52466e-09
gene26381	Chr12	45903371	45907371	4001	+	113906	Hspb8	heat shock protein B8	218	359	4008	0.0895709	395	2797	0.141223	2.33e-10	gain	1.4809e-09
gene26385	Chr12	46314301	46318301	4001	+	83803	Prkab1	protein kinase, AMP-activated, beta 1 non-catalytic subunit	260	673	5087	0.132298	597	3229	0.184887	7.17e-10	gain	3.88802e-09
gene26396	Chr12	46866416	46870416	4001	+	304539	Sirt4	sirtuin 4	214	616	3772	0.163309	565	2578	0.219162	8.46e-08	gain	2.62145e-07
gene26401	Chr12	46952358	46956358	4001	+	102547958	LOC102547958	NA	225	716	1389	0.515479	726	1157	0.627485	4.85e-08	gain	1.62376e-07
gene26409	Chr12	47072200	47076200	4001	+	58945	Dynll1	dynein light chain LC8-type 1	321	935	4420	0.211538	765	2834	0.269936	4.4e-08	gain	1.48981e-07
gene26411	Chr12	47101313	47105313	4001	+	288710	Rnf10	ring finger protein 10	276	447	3415	0.130893	444	2403	0.184769	8.5e-08	gain	2.63086e-07
gene26422	Chr12	47436962	47440962	4001	-	288704	RGD1311899	similar to RIKEN cDNA 2210016L21 gene	184	1068	2982	0.358149	864	2114	0.408704	0.000323831	gain	0.000376288
gene26426	Chr12	47549296	47553296	4001	-	102546787	LOC102546787	NA	260	936	3363	0.278323	806	2221	0.3629	1.97e-10	gain	1.28497e-09
gene26427	Chr12	47549579	47553579	4001	+	498192	RGD1560398	NA	262	953	3393	0.280872	819	2246	0.364648	2.58e-10	gain	1.60618e-09
gene26453	Chr12	48479750	48483750	4001	+	501841	Coro1c	coronin, actin binding protein 1C	422	996	3928	0.253564	599	1948	0.307495	2.27e-05	gain	3.51297e-05
gene26465	Chr12	49404037	49408037	4001	-	679783	Tmem211	NA	126	754	1367	0.551573	676	1093	0.618481	0.00090042	gain	0.000937109
gene26469	Chr12	49562996	49566996	4001	+	64349	Crybb3	crystallin, beta B3	150	1263	2031	0.621861	925	1678	0.551251	2.32e-05	loss	3.58021e-05
gene26490	Chr12	51339731	51343731	4001	-	114561	Pitpnb	phosphatidylinositol transfer protein, beta	230	613	4795	0.127842	439	2229	0.196949	1.7e-12	gain	1.99403e-11
gene26509	Chr12	52394066	52398066	4001	-	100363238	Lrcol1	leucine rich colipase-like 1	170	1063	1987	0.534977	1015	1720	0.590116	0.000844923	gain	0.000888828
gene26510	Chr12	52395654	52399654	4001	+	114115	P2rx2	purinergic receptor P2X, ligand-gated ion channel, 2	188	614	1972	0.311359	597	1562	0.382202	1.8e-05	gain	2.86345e-05
gene26511	Chr12	52450079	52454079	4001	-	304573	Pole	polymerase (DNA directed), epsilon, catalytic subunit	262	398	4253	0.093581	318	2205	0.144218	6.52e-09	gain	2.71634e-08
gene26522	Chr12	52644007	52648007	4001	+	100912845	LOC100912845	NA	242	304	799	0.380476	388	735	0.527891	2.91e-08	gain	1.01962e-07
gene26567	Chr13	8464404	8468404	4001	-	681080	LOC681080	NA	158	644	1615	0.398762	593	1819	0.326003	1.62e-05	loss	2.61825e-05
gene26618	Chr13	25290751	25294751	4001	-	103693667	LOC103693667	NA	70	729	1103	0.660925	533	927	0.574973	0.000101341	loss	0.000132901
gene26622	Chr13	25776306	25780306	4001	+	498206	Tnfrsf11a	tumor necrosis factor receptor superfamily, member 11a, NFKB activator	258	1089	3447	0.315927	970	2415	0.401656	1.16e-10	gain	8.10813e-10
gene26686	Chr13	35529485	35533485	4001	-	116546	Ralb	v-ral simian leukemia viral oncogene homolog B	200	481	2793	0.172216	369	1626	0.226937	1.75e-05	gain	2.8002e-05
gene26687	Chr13	35552608	35556608	4001	+	304731	Tmem185b	transmembrane protein 185B	336	1962	5334	0.367829	1491	3196	0.466521	1.09e-17	gain	3.72371e-16
gene26704	Chr13	37398460	37402460	4001	+	304743	Ccdc93	coiled-coil domain containing 93	186	958	2727	0.351302	702	1722	0.407666	0.000209204	gain	0.000253775
gene26718	Chr13	41880756	41884756	4001	+	288993	Slc35f5	solute carrier family 35, member F5	224	638	2963	0.215322	562	2107	0.26673	3.5e-05	gain	5.13446e-05
gene26720	Chr13	42261024	42265024	4001	-	360838	Lypd1	Ly6/Plaur domain containing 1	314	682	3712	0.183728	701	2989	0.234527	9e-07	gain	2.09336e-06
gene26726	Chr13	43604426	43608426	4001	-	100909582	LOC100909582	NA	242	385	2863	0.134474	360	1819	0.197911	3.83e-08	gain	1.31335e-07
gene26731	Chr13	44422689	44426689	4001	+	171385	Acmsd	aminocarboxymuconate semialdehyde decarboxylase	94	460	1931	0.238219	514	1536	0.334635	2.02e-09	gain	9.7884e-09
gene26734	Chr13	44576222	44580222	4001	+	304759	RGD1306487	NA	166	869	2494	0.348436	909	2078	0.43744	3.95e-09	gain	1.74965e-08
gene26744	Chr13	45125690	45129690	4001	-	116483	Dars	aspartyl-tRNA synthetase	198	1010	3961	0.254986	803	2255	0.356098	1.25e-15	gain	2.733e-14
gene26793	Chr13	48717191	48721191	4001	+	682054	LOC682054	NA	121	1092	1632	0.669118	710	1191	0.596138	9.6e-05	loss	0.000126503
gene26831	Chr13	50746900	50750900	4001	-	304802	Optc	opticin	190	1238	2438	0.507793	1014	1788	0.567114	0.000173782	gain	0.000215005
gene26842	Chr13	51118110	51122110	4001	+	103691905	LOC103691905	NA	124	1723	1921	0.896929	1158	1368	0.846491	3.17e-05	loss	4.72389e-05
gene26852	Chr13	51295654	51299654	4001	-	685005	Ndufv3-ps1	NA	100	889	1124	0.790925	955	1099	0.868972	2.32e-06	gain	4.76018e-06
gene26853	Chr13	51315476	51319476	4001	+	304807	Rabif	RAB interacting factor	174	514	3028	0.169749	469	1713	0.273789	1.43e-15	gain	3.0296e-14
gene26868	Chr13	52086791	52090791	4001	-	304815	Elf3	E74-like factor 3	176	838	2328	0.359966	693	1576	0.439721	1.39e-06	gain	3.0391e-06
gene26870	Chr13	52134127	52138127	4001	-	54311	Timm17a	translocase of inner mitochondrial membrane 17 homolog A (yeast)	168	722	3620	0.199448	554	2193	0.252622	4.68e-06	gain	8.86993e-06
gene26875	Chr13	52513009	52517009	4001	-	685707	LOC685707	NA	272	628	3727	0.1685	463	2084	0.222169	1.4e-06	gain	3.05851e-06
gene26877	Chr13	52510908	52514908	4001	+	102553722	LOC102553722	NA	204	703	2945	0.23871	539	1806	0.29845	1.03e-05	gain	1.75608e-05
gene26878	Chr13	52551843	52555843	4001	+	29276	Csrp1	cysteine and glycine-rich protein 1	194	1105	3119	0.35428	861	1854	0.464401	2.68e-13	gain	3.73696e-12
gene26885	Chr13	52751099	52755099	4001	-	304822	Pkp1	plakophilin 1	217	815	1953	0.417307	714	1948	0.36653	0.00118278	loss	0.00119547
[truncated: 734 more rows]
